# Supplementary material for: Exosomes containing HIV protein Nef reorganize lipid rafts potentiating inflammatory response in bystander cells
Source: PLoS Pathog. 2019 Jul 25;15(7):e1007907. doi: 10.1371/journal.ppat.1007907 (PMC6657916; doi:10.1371/journal.ppat.1007907)
Supplement: S1 Dataset — (XLSX) [file ppat.1007907.s001.xlsx]

## Sheet: miRNAonly
Gene stable ID version	sample A	sample B	logFC	logCPM	P Value	FDR	miRBase ID	miRBase accession	Gene name	Chromosome/scaffold name	Gene start (bp)	Gene end (bp)	Gene stable ID
ENSG00000264279.1	Mock	Nef	-1.30725	3.21142	3.43044e-05	0.0455419	hsa-mir-4786	MI0017433	MIR4786	2	239943015	239943094	ENSG00000264279
ENSG00000275411.1	Mock	Nef	-3.74851	1.68893	3.74013e-05	0.0457542	hsa-mir-6882	MI0022729	MIR6882	15	74840642	74840707	ENSG00000275411
ENSG00000221265.1	Mock	Nef	-1.38897	6.83237	8.66359e-05	0.0755284	hsa-mir-1255a	MI0006389	MIR1255A	4	101330302	101330414	ENSG00000221265
ENSG00000199020.3	Mock	Nef	-1.51253	6.29292	0.000126115	0.0893988	hsa-mir-381	MI0000789	MIR381	14	101045920	101045994	ENSG00000199020
ENSG00000199107.3	Mock	Nef	-0.920542	5.10113	0.000453048	0.207007	hsa-mir-409	MI0001735	MIR409	14	101065300	101065378	ENSG00000199107
ENSG00000283170.1	Mock	Nef	-1.16535	3.30972	0.000578275	0.213588	hsa-mir-382	MI0000790	MIR382	14	101054306	101054381	ENSG00000283170
ENSG00000264755.1	Mock	Nef	-1.23769	3.11811	0.000584238	0.213588	hsa-mir-3131	MI0014151	MIR3131	2	219058688	219058750	ENSG00000264755
ENSG00000264141.1	Mock	Nef	-1.13198	4.01633	0.000630208	0.223108	hsa-mir-3928	MI0016438	MIR3928	22	31160062	31160119	ENSG00000264141
ENSG00000207600.3	Mock	Nef	-0.713319	8.92806	0.000751847	0.254844	hsa-mir-598	MI0003610	MIR598	8	11035206	11035302	ENSG00000207600
ENSG00000265395.1	Mock	Nef	-1.1014	4.16496	0.000920542	0.287552	hsa-mir-3944	MI0016601	MIR3944	10	133371556	133371663	ENSG00000265395
ENSG00000199179.3	Mock	Nef	-0.767102	8.37588	0.00101852	0.308859	hsa-let-7i	MI0000434	MIRLET7I	12	62603686	62603769	ENSG00000199179
ENSG00000207924.3	Mock	Nef	-0.679048	9.11184	0.00150584	0.375195	hsa-mir-196a-2	MI0000279	MIR196A2	12	53991738	53991847	ENSG00000207924
ENSG00000221052.3	Mock	Nef	-0.89953	5.27393	0.00211016	0.467613	hsa-mir-1266	MI0006403	MIR1266	15	52277117	52277200	ENSG00000221052
ENSG00000207797.1	Mock	Nef	-1.0983	3.84005	0.00247789	0.526336	hsa-mir-187	MI0000274	MIR187	18	35904818	35904926	ENSG00000207797
ENSG00000199092.4	Mock	Nef	-0.941194	6.72092	0.00323527	0.613631	hsa-mir-410	MI0002465	MIR410	14	101065912	101065991	ENSG00000199092
ENSG00000263675.1	Mock	Nef	-1.53036	3.00723	0.00327403	0.613631	hsa-mir-5581	MI0019136	MIR5581	1	37500935	37500994	ENSG00000263675
ENSG00000265083.1	Mock	Nef	-0.832089	4.05676	0.00423739	0.639921	hsa-mir-3691	MI0016092	MIR3691	6	5148233	5148322	ENSG00000265083
ENSG00000198995.3	Mock	Nef	-0.758693	12.619	0.00535033	0.710301	hsa-mir-340	MI0000802	MIR340	5	180015303	180015397	ENSG00000198995
ENSG00000207827.1	Mock	Nef	-0.910599	14.4308	0.00546997	0.711637	hsa-mir-30a	MI0000088	MIR30A	6	71403551	71403621	ENSG00000207827
ENSG00000221039.3	Mock	Nef	-0.756666	5.84061	0.00553535	0.711637	hsa-mir-1286	MI0006348	MIR1286	22	20249134	20249211	ENSG00000221039
ENSG00000221120.1	Mock	Nef	-0.986796	6.58519	0.0056845	0.717121	hsa-mir-1224	MI0003764	MIR1224	3	184241405	184241489	ENSG00000221120
ENSG00000199012.2	Mock	Nef	-1.05278	3.26397	0.00575005	0.717121	hsa-mir-412	MI0002464	MIR412	14	101065447	101065537	ENSG00000199012
ENSG00000207749.4	Mock	Nef	-0.967859	4.2579	0.00586013	0.717121	hsa-mir-299	MI0000744	MIR299	14	101023794	101023856	ENSG00000207749
ENSG00000274494.1	Mock	Nef	-1.09292	2.99884	0.00618545	0.719273	hsa-mir-6832	MI0022677	MIR6832	6	31633787	31633858	ENSG00000274494
ENSG00000264249.1	Mock	Nef	-0.944579	4.14186	0.00665099	0.724221	hsa-mir-3912	MI0016416	MIR3912	5	171386656	171386760	ENSG00000264249
ENSG00000211580.1	Mock	Nef	-0.759491	11.6547	0.0067292	0.724221	hsa-mir-769	MI0003834	MIR769	19	46018932	46019049	ENSG00000211580
ENSG00000221594.1	Mock	Nef	-1.69993	9.21263	0.00677352	0.724221	hsa-mir-548f-1	MI0006374	MIR548F1	10	54607874	54607957	ENSG00000221594
ENSG00000276350.1	Mock	Nef	-0.971499	3.47305	0.00720317	0.748333	hsa-mir-6858	MI0022704	MIR6858	X	154450320	154450386	ENSG00000276350
ENSG00000208023.3	Mock	Nef	-0.634359	7.79792	0.00745355	0.748333	hsa-mir-185	MI0000482	MIR185	22	20033139	20033220	ENSG00000208023
ENSG00000265201.1	Mock	Nef	-0.833162	5.28462	0.00843162	0.779469	hsa-mir-4677	MI0017308	MIR4677	1	243346176	243346255	ENSG00000265201
ENSG00000207994.1	Mock	Nef	-1.33972	6.212	0.00983284	0.813765	hsa-mir-100	MI0000102	MIR100	11	122152229	122152308	ENSG00000207994
ENSG00000207970.3	Mock	Nef	-0.699874	11.601	0.00990974	0.813765	hsa-mir-660	MI0003684	MIR660	X	50013241	50013337	ENSG00000207970
ENSG00000263511.1	Mock	Nef	-0.809873	4.67987	0.0109745	0.84598	hsa-mir-5699	MI0019306	MIR5699	10	641689	641778	ENSG00000263511
ENSG00000202601.4	Mock	Nef	-1.23482	9.66685	0.0121317	0.858521	hsa-mir-582	MI0003589	MIR582	5	59703606	59703703	ENSG00000202601
ENSG00000207585.1	Mock	Nef	-0.653117	9.7417	0.0121542	0.858521	hsa-mir-181d	MI0003139	MIR181D	19	13874875	13875011	ENSG00000207585
ENSG00000216101.3	Mock	Nef	-0.602798	8.62184	0.0123759	0.858521	hsa-mir-877	MI0005561	MIR877	6	30584332	30584417	ENSG00000216101
ENSG00000199077.3	Mock	Nef	-0.948893	3.70927	0.0124907	0.858521	hsa-mir-129-2	MI0000473	MIR129-2	11	43581394	43581483	ENSG00000199077
ENSG00000207965.1	Mock	Nef	-0.794739	8.87919	0.0126987	0.858521	hsa-mir-629	MI0003643	MIR629	15	70079372	70079468	ENSG00000207965
ENSG00000251856.1	Mock	Nef	-1.06892	4.93179	0.0130101	0.868943	hsa-mir-449c	MI0003823	MIR449C	5	55172262	55172353	ENSG00000251856
ENSG00000198983.1	Mock	Nef	-0.930633	3.11496	0.0138181	0.876658	hsa-mir-449a	MI0001648	MIR449A	5	55170532	55170622	ENSG00000198983
ENSG00000207696.1	Mock	Nef	-0.695172	3.96759	0.0140946	0.876658	hsa-mir-659	MI0003683	MIR659	22	37847678	37847774	ENSG00000207696
ENSG00000216077.3	Mock	Nef	-1.23581	2.27147	0.0147599	0.876658	hsa-mir-887	MI0005562	MIR887	5	15935182	15935260	ENSG00000216077
ENSG00000207931.1	Mock	Nef	-0.562326	10.5762	0.0152889	0.888934	hsa-mir-577	MI0003584	MIR577	4	114656759	114656854	ENSG00000207931
ENSG00000207990.3	Mock	Nef	-0.675132	12.9652	0.0155033	0.894867	hsa-mir-182	MI0000272	MIR182	7	129770383	129770492	ENSG00000207990
ENSG00000208017.3	Mock	Nef	-0.865643	11.0209	0.016464	0.915172	hsa-mir-140	MI0000456	MIR140	16	69933081	69933180	ENSG00000208017
ENSG00000264607.1	Mock	Nef	-0.936747	4.39814	0.0165684	0.915172	hsa-mir-3173	MI0014204	MIR3173	14	95137919	95137986	ENSG00000264607
ENSG00000207863.1	Mock	Nef	-1.00213	6.54443	0.0179439	0.930246	hsa-mir-125b-2	MI0000470	MIR125B2	21	16590237	16590325	ENSG00000207863
ENSG00000211575.3	Mock	Nef	-0.589487	6.64101	0.0186262	0.936775	hsa-mir-760	MI0005567	MIR760	1	93846832	93846911	ENSG00000211575
ENSG00000221669.1	Mock	Nef	1.9866	1.57825	0.0187191	0.936775	hsa-mir-548n	MI0006399	MIR548N	7	34940760	34940834	ENSG00000221669
ENSG00000207743.3	Mock	Nef	-1.04951	3.41837	0.0205681	0.967103	hsa-mir-495	MI0003135	MIR495	14	101033755	101033836	ENSG00000207743
ENSG00000207611.1	Mock	Nef	-0.627445	8.74697	0.0246388	1	hsa-mir-149	MI0000478	MIR149	2	240456001	240456089	ENSG00000207611
ENSG00000276102.1	Mock	Nef	-0.641048	4.4752	0.0250036	1	hsa-mir-6747	MI0022592	MIR6747	11	62567011	62567071	ENSG00000276102
ENSG00000199133.3	Mock	Nef	-0.551031	6.47668	0.025203	1	hsa-let-7d	MI0000065	MIRLET7D	9	94178834	94178920	ENSG00000199133
ENSG00000207702.1	Mock	Nef	-1.73678	1.2989	0.0261432	1	hsa-mir-211	MI0000287	MIR211	15	31065032	31065141	ENSG00000207702
ENSG00000265483.1	Mock	Nef	0.544519	8.68691	0.0265282	1	hsa-mir-4443	MI0016786	MIR4443	3	48196564	48196616	ENSG00000265483
ENSG00000265871.1	Mock	Nef	-0.990189	2.4502	0.0266522	1	hsa-mir-3174	MI0014208	MIR3174	15	90006755	90006841	ENSG00000265871
ENSG00000283468.1	Mock	Nef	-1.94728	4.86084	0.0266744	1	hsa-mir-4454	MI0016800	MIR4454	4	163093574	163093628	ENSG00000283468
ENSG00000207975.1	Mock	Nef	-0.644072	4.45382	0.0281684	1	hsa-mir-181b-1	MI0000270	MIR181B1	1	198858873	198858982	ENSG00000207975
ENSG00000211991.4	Mock	Nef	-0.869716	4.89122	0.0283095	1	hsa-mir-676	MI0016436	MIR676	X	70022857	70022923	ENSG00000211991
ENSG00000207633.3	Mock	Nef	-0.694932	8.80549	0.0285571	1	hsa-mir-505	MI0003190	MIR505	X	139924148	139924231	ENSG00000207633
ENSG00000221680.1	Mock	Nef	-0.798509	2.99183	0.0307591	1	hsa-mir-1278	MI0006425	MIR1278	1	193136503	193136583	ENSG00000221680
ENSG00000207744.1	Mock	Nef	-0.761211	18.3067	0.0318624	1	hsa-mir-10b	MI0000267	MIR10B	2	176150303	176150412	ENSG00000207744
ENSG00000265089.1	Mock	Nef	-3.19081	1.03985	0.032372	1	hsa-mir-4655	MI0017283	MIR4655	7	1844180	1844253	ENSG00000265089
ENSG00000221203.1	Mock	Nef	-0.841182	4.87216	0.0337335	1	hsa-mir-1262	MI0006397	MIR1262	1	68183518	68183610	ENSG00000221203
ENSG00000199150.3	Mock	Nef	-0.733434	8.5805	0.0347537	1	hsa-let-7g	MI0000433	MIRLET7G	3	52268278	52268361	ENSG00000199150
ENSG00000198973.4	Mock	Nef	-0.818502	9.54671	0.0352777	1	hsa-mir-375	MI0000783	MIR375	2	219001645	219001708	ENSG00000198973
ENSG00000276769.1	Mock	Nef	3.69376	0.770718	0.0354161	1	hsa-mir-6752	MI0022597	MIR6752	11	67490245	67490315	ENSG00000276769
ENSG00000207758.1	Mock	Nef	-0.743026	11.8104	0.0354583	1	hsa-mir-532	MI0003205	MIR532	X	50003148	50003238	ENSG00000207758
ENSG00000221264.1	Mock	Nef	-0.735714	3.48123	0.0356306	1	hsa-mir-1284	MI0006431	MIR1284	3	71541970	71542089	ENSG00000221264
ENSG00000266194.1	Mock	Nef	-1.0573	2.78037	0.0363513	1	hsa-mir-4661	MI0017289	MIR4661	8	91205485	91205559	ENSG00000266194
ENSG00000207962.1	Mock	Nef	0.638571	3.88017	0.0371443	1	hsa-mir-30c-1	MI0000736	MIR30C1	1	40757284	40757372	ENSG00000207962
ENSG00000277138.1	Mock	Nef	-1.49415	1.49382	0.0378318	1	hsa-mir-6509	MI0022221	MIR6509	7	135206994	135207078	ENSG00000277138
ENSG00000264226.1	Mock	Nef	2.48607	1.8233	0.0397152	1	hsa-mir-3168	MI0014199	MIR3168	13	41101019	41101100	ENSG00000264226
ENSG00000207547.1	Mock	Nef	-0.678268	15.4682	0.0399072	1	hsa-mir-25	MI0000082	MIR25	7	100093560	100093643	ENSG00000207547
ENSG00000207948.3	Mock	Nef	-0.569489	9.41003	0.0411622	1	hsa-mir-328	MI0000804	MIR328	16	67202321	67202395	ENSG00000207948
ENSG00000207870.1	Mock	Nef	-0.593544	13.0424	0.0415152	1	hsa-mir-221	MI0000298	MIR221	X	45746157	45746266	ENSG00000207870
ENSG00000275924.1	Mock	Nef	-0.661488	6.93619	0.0417367	1	hsa-mir-6807	MI0022652	MIR6807	19	58550285	58550376	ENSG00000275924
ENSG00000263894.1	Mock	Nef	-1.12919	2.06048	0.0441246	1	hsa-mir-3925	MI0016433	MIR3925	6	36622436	36622512	ENSG00000263894
ENSG00000264292.1	Mock	Nef	-0.745707	6.1425	0.0448072	1	hsa-mir-2467	MI0017432	MIR2467	2	239351724	239351804	ENSG00000264292
ENSG00000278549.1	Mock	Nef	3.62806	0.723913	0.0454666	1	hsa-mir-6736	MI0022581	MIR6736	1	145850587	145850645	ENSG00000278549
ENSG00000207961.3	Mock	Nef	-1.67806	1.51923	0.0475134	1	hsa-mir-496	MI0003136	MIR496	14	101060573	101060674	ENSG00000207961
ENSG00000266593.1	Mock	Nef	-0.779851	2.46849	0.0486639	1	hsa-mir-4713	MI0017347	MIR4713	15	51242190	51242264	ENSG00000266593
ENSG00000266649.1	Mock	Nef	-1.8164	1.3424	0.0509078	1	hsa-mir-3126	MI0014143	MIR3126	2	69103682	69103755	ENSG00000266649
ENSG00000207559.1	Mock	Nef	-1.16924	2.2608	0.0518439	1	hsa-mir-578	MI0003585	MIR578	4	165386242	165386337	ENSG00000207559
ENSG00000252153.1	Mock	Nef	-0.822126	2.84476	0.0522385	1	hsa-mir-2278	MI0011285	MIR2278	9	94809962	94810057	ENSG00000252153
ENSG00000211583.3	Mock	Nef	-0.845674	2.86207	0.0546411	1	hsa-mir-767	MI0003763	MIR767	X	152393421	152393529	ENSG00000211583
ENSG00000216056.1	Mock	Nef	-0.817059	3.17545	0.0556529	1	hsa-mir-891a	MI0005524	MIR891A	X	146027794	146027872	ENSG00000216056
ENSG00000207944.1	Mock	Nef	-0.78729	5.01194	0.0559155	1	hsa-mir-574	MI0003581	MIR574	4	38868032	38868127	ENSG00000207944
ENSG00000207651.1	Mock	Nef	-0.597682	7.98489	0.0588374	1	hsa-mir-28	MI0000086	MIR28	3	188688781	188688866	ENSG00000207651
ENSG00000207784.3	Mock	Nef	-0.535628	7.45886	0.0618429	1	hsa-mir-542	MI0003686	MIR542	X	134541341	134541437	ENSG00000207784
ENSG00000207805.3	Mock	Nef	-0.51229	4.94657	0.0624531	1	hsa-mir-483	MI0002467	MIR483	11	2134134	2134209	ENSG00000207805
ENSG00000274552.1	Mock	Nef	1.20912	1.51237	0.0643966	1	hsa-mir-6889	MI0022736	MIR6889	22	41252992	41253050	ENSG00000274552
ENSG00000278851.1	Mock	Nef	-0.931128	1.8945	0.0658025	1	hsa-mir-6879	MI0022726	MIR6879	11	65018505	65018570	ENSG00000278851
ENSG00000283203.1	Mock	Nef	1.5976	1.68103	0.066874	1	hsa-mir-1246	MI0006381	MIR1246	2	176600980	176601052	ENSG00000283203
ENSG00000266618.1	Mock	Nef	-0.769437	2.73791	0.068341	1	hsa-mir-4742	MI0017380	MIR4742	1	224398227	224398311	ENSG00000266618
ENSG00000207695.1	Mock	Nef	-1.41029	1.53823	0.0683426	1	hsa-mir-184	MI0000481	MIR184	15	79209788	79209871	ENSG00000207695
ENSG00000251862.2	Mock	Nef	0.530656	5.29837	0.0702396	1	hsa-mir-1343	MI0017320	MIR1343	11	34941837	34941920	ENSG00000251862
ENSG00000208009.1	Mock	Nef	-0.544463	5.18758	0.0726685	1	hsa-mir-130a	MI0000448	MIR130A	11	57641198	57641286	ENSG00000208009
ENSG00000264864.1	Mock	Nef	-0.662202	8.26593	0.0731272	1	hsa-mir-3613	MI0016003	MIR3613	13	49996415	49996501	ENSG00000264864
ENSG00000207563.1	Mock	Nef	0.522413	6.37212	0.0736254	1	hsa-mir-23b	MI0000439	MIR23B	9	95085208	95085304	ENSG00000207563
ENSG00000266110.1	Mock	Nef	-0.708141	2.56444	0.074511	1	hsa-mir-4423	MI0016760	MIR4423	1	85133794	85133873	ENSG00000266110
ENSG00000207789.1	Mock	Nef	-0.570424	4.40216	0.0756566	1	hsa-mir-26a-2	MI0000750	MIR26A2	12	57824609	57824692	ENSG00000207789
ENSG00000275101.1	Mock	Nef	-2.10469	0.653001	0.0780718	1	hsa-mir-6766	MI0022611	MIR6766	15	89326739	89326810	ENSG00000275101
ENSG00000277681.1	Mock	Nef	-1.49021	1.32884	0.0786032	1	hsa-mir-6739	MI0022584	MIR6739	1	201863373	201863447	ENSG00000277681
ENSG00000202566.4	Mock	Nef	-0.579683	8.44318	0.0794481	1	hsa-mir-421	MI0003685	MIR421	X	74218377	74218461	ENSG00000202566
ENSG00000207779.1	Mock	Nef	0.491944	11.3123	0.0818545	1	hsa-mir-15b	MI0000438	MIR15B	3	160404588	160404685	ENSG00000207779
ENSG00000208006.1	Mock	Nef	0.931597	2.65345	0.0828247	1	hsa-mir-16-1	MI0000070	MIR16-1	13	50048973	50049061	ENSG00000208006
ENSG00000275238.1	Mock	Nef	1.879	1.37595	0.084708	1	hsa-mir-4734	MI0017371	MIR4734	17	38702262	38702331	ENSG00000275238
ENSG00000207935.3	Mock	Nef	-0.673612	4.42762	0.0871806	1	hsa-mir-204	MI0000284	MIR204	9	70809975	70810084	ENSG00000207935
ENSG00000276598.1	Mock	Nef	1.18771	1.5067	0.0872824	1	hsa-mir-6893	MI0022740	MIR6893	8	144435551	144435619	ENSG00000276598
ENSG00000199082.1	Mock	Nef	-0.535467	10.2957	0.0874257	1	hsa-mir-342	MI0000805	MIR342	14	100109655	100109753	ENSG00000199082
ENSG00000265444.1	Mock	Nef	-0.897301	2.01437	0.08816	1	hsa-mir-4733	MI0017370	MIR4733	17	31094350	31094425	ENSG00000265444
ENSG00000207646.1	Mock	Nef	-1.31046	1.98657	0.0883103	1	hsa-mir-655	MI0003677	MIR655	14	101049550	101049646	ENSG00000207646
ENSG00000264534.3	Mock	Nef	-1.08412	1.9184	0.0904621	1	hsa-mir-378b	MI0014154	MIR378B	3	10330229	10330285	ENSG00000264534
ENSG00000283160.1	Mock	Nef	-0.499718	5.3259	0.0905577	1	hsa-mir-4521	MI0016887	MIR4521	17	8186945	8187004	ENSG00000283160
ENSG00000207864.3	Mock	Nef	-0.627303	12.7097	0.0920755	1	hsa-mir-27b	MI0000440	MIR27B	9	95085445	95085541	ENSG00000207864
ENSG00000266370.1	Mock	Nef	-0.96403	1.51612	0.0962962	1	hsa-mir-3657	MI0016057	MIR3657	12	112037599	112037715	ENSG00000266370
ENSG00000275273.1	Mock	Nef	-1.7368	1.30082	0.0966913	1	hsa-mir-6780a	MI0022625	MIR6780A	17	42708084	42708151	ENSG00000275273
ENSG00000216005.1	Mock	Nef	2.38165	1.02077	0.0967299	1	hsa-mir-888	MI0005537	MIR888	X	145994784	145994860	ENSG00000216005
ENSG00000202569.4	Mock	Nef	-0.556287	9.29631	0.0968694	1	hsa-mir-146b	MI0003129	MIR146B	10	102436512	102436584	ENSG00000202569
ENSG00000264480.1	Mock	Nef	-1.30208	1.72045	0.0975009	1	hsa-mir-4714	MI0017348	MIR4714	15	98784426	98784502	ENSG00000264480
ENSG00000266619.1	Mock	Nef	-3.69542	0.651923	0.0983372	1	hsa-mir-4642	MI0017269	MIR4642	6	44435641	44435722	ENSG00000266619
ENSG00000264661.3	Mock	Nef	-0.507563	6.14909	0.101649	1	hsa-mir-3200	MI0014249	MIR3200	22	30731557	30731641	ENSG00000264661
ENSG00000275640.1	Mock	Nef	0.536469	3.21904	0.104819	1	hsa-mir-6793	MI0022638	MIR6793	19	10828973	10829035	ENSG00000275640
ENSG00000208037.1	Mock	Nef	-0.513235	10.6788	0.106261	1	hsa-mir-320a	MI0000542	MIR320A	8	22244962	22245043	ENSG00000208037
ENSG00000212040.3	Mock	Nef	-0.942777	2.60161	0.109037	1	hsa-mir-543	MI0005565	MIR543	14	101031987	101032064	ENSG00000212040
ENSG00000207548.3	Mock	Nef	-2.06257	0.89543	0.109977	1	hsa-mir-217	MI0000293	MIR217	2	55982967	55983076	ENSG00000207548
ENSG00000275770.1	Mock	Nef	-1.11355	1.62468	0.111488	1	hsa-mir-6505	MI0022217	MIR6505	12	48132797	48132867	ENSG00000275770
ENSG00000278449.1	Mock	Nef	0.442776	5.32895	0.116811	1	hsa-mir-6892	MI0022739	MIR6892	7	143382686	143382800	ENSG00000278449
ENSG00000266320.1	Mock	Nef	-0.517811	4.57525	0.120287	1	hsa-mir-3909	MI0016413	MIR3909	22	35335640	35335758	ENSG00000266320
ENSG00000222831.1	Mock	Nef	-0.937194	2.56649	0.121668	1	hsa-mir-1537	MI0007258	MIR1537	1	235853000	235853060	ENSG00000222831
ENSG00000266104.1	Mock	Nef	-0.460071	4.5849	0.124198	1	hsa-mir-4326	MI0015866	MIR4326	20	63286808	63286866	ENSG00000266104
ENSG00000266235.1	Mock	Nef	-0.558375	6.59646	0.126075	1	hsa-mir-3176	MI0014210	MIR3176	16	543277	543366	ENSG00000266235
ENSG00000264157.3	Mock	Nef	-0.411892	5.05281	0.129758	1	hsa-mir-3127	MI0014144	MIR3127	2	96798278	96798353	ENSG00000264157
ENSG00000207614.1	Mock	Nef	-0.50362	7.69596	0.130536	1	hsa-mir-193a	MI0000487	MIR193A	17	31559996	31560083	ENSG00000207614
ENSG00000208032.1	Mock	Nef	3.44704	0.687373	0.131403	1	hsa-mir-548a-3	MI0003612	MIR548A3	8	104484369	104484465	ENSG00000208032
ENSG00000199135.1	Mock	Nef	-0.47426	5.34689	0.132873	1	hsa-mir-101-1	MI0000103	MIR101-1	1	65058434	65058508	ENSG00000199135
ENSG00000207609.3	Mock	Nef	-0.453485	4.67574	0.13289	1	hsa-mir-491	MI0003126	MIR491	9	20716105	20716188	ENSG00000207609
ENSG00000273778.1	Mock	Nef	-0.469157	4.15889	0.135938	1	hsa-mir-6765	MI0022610	MIR6765	14	105150778	105150864	ENSG00000273778
ENSG00000267200.1	Mock	Nef	-0.545867	9.58561	0.136328	1	hsa-mir-132	MI0000449	MIR132	17	2049908	2050008	ENSG00000267200
ENSG00000264295.1	Mock	Nef	-0.53389	3.44165	0.136603	1	hsa-mir-3922	MI0016429	MIR3922	12	104591633	104591716	ENSG00000264295
ENSG00000275360.1	Mock	Nef	-0.896947	2.10918	0.137149	1	hsa-mir-6868	MI0022715	MIR6868	17	76098019	76098076	ENSG00000275360
ENSG00000265160.1	Mock	Nef	-3.46421	0.584594	0.140209	1	hsa-mir-5003	MI0017869	MIR5003	5	172662165	172662263	ENSG00000265160
ENSG00000277872.1	Mock	Nef	-1.164	1.11052	0.147642	1	hsa-mir-6817	MI0022662	MIR6817	22	25455646	25455711	ENSG00000277872
ENSG00000266643.1	Mock	Nef	0.609412	3.77295	0.156679	1	hsa-mir-3677	MI0016078	MIR3677	16	2270713	2270772	ENSG00000266643
ENSG00000207717.1	Mock	Nef	-0.375684	7.2588	0.15874	1	hsa-mir-551b	MI0003575	MIR551B	3	168551854	168551949	ENSG00000207717
ENSG00000215991.1	Mock	Nef	-0.777977	5.52509	0.160693	1	hsa-mir-208b	MI0005570	MIR208B	14	23417987	23418063	ENSG00000215991
ENSG00000265213.1	Mock	Nef	-0.452837	3.31726	0.16488	1	hsa-mir-3684	MI0016085	MIR3684	4	98997387	98997460	ENSG00000265213
ENSG00000208014.1	Mock	Nef	-0.930526	2.89071	0.16996	1	hsa-mir-653	MI0003674	MIR653	7	93482760	93482855	ENSG00000208014
ENSG00000211514.1	Mock	Nef	0.290093	8.03389	0.171362	1	hsa-mir-454	MI0003820	MIR454	17	59137758	59137872	ENSG00000211514
ENSG00000215938.3	Mock	Nef	-0.748939	4.53262	0.175652	1	hsa-mir-190b	MI0005545	MIR190B	1	154193665	154193743	ENSG00000215938
ENSG00000283891.1	Mock	Nef	-0.492228	4.94129	0.176294	1	hsa-mir-628	MI0003642	MIR628	15	55372940	55373034	ENSG00000283891
ENSG00000265617.1	Mock	Nef	-1.11822	1.78652	0.179481	1	hsa-mir-548ag-2	MI0016794	MIR548AG2	20	60564562	60564625	ENSG00000265617
ENSG00000202560.4	Mock	Nef	-1.21594	1.28794	0.179956	1	hsa-mir-539	MI0003514	MIR539	14	101047321	101047398	ENSG00000202560
ENSG00000207729.3	Mock	Nef	-0.373968	6.08765	0.18104	1	hsa-mir-556	MI0003562	MIR556	1	162342546	162342640	ENSG00000207729
ENSG00000207759.1	Mock	Nef	-0.370973	6.89155	0.181235	1	hsa-mir-181a-1	MI0000289	MIR181A1	1	198859044	198859153	ENSG00000207759
ENSG00000283556.1	Mock	Nef	-0.924453	3.90255	0.182015	1	hsa-mir-376b	MI0002466	MIR376B	14	101040436	101040535	ENSG00000283556
ENSG00000273555.1	Mock	Nef	-0.797726	1.90792	0.182602	1	hsa-mir-6812	MI0022657	MIR6812	20	45425510	45425573	ENSG00000273555
ENSG00000207776.1	Mock	Nef	-0.37531	5.54914	0.186832	1	hsa-mir-551a	MI0003556	MIR551A	1	3560695	3560790	ENSG00000207776
ENSG00000221563.1	Mock	Nef	0.872388	2.24021	0.189058	1	hsa-mir-1269a	MI0006406	MIR1269A	4	66276824	66276928	ENSG00000221563
ENSG00000207785.1	Mock	Nef	-0.526556	8.41849	0.189168	1	hsa-mir-500a	MI0003184	MIR500A	X	50008431	50008514	ENSG00000207785
ENSG00000276869.1	Mock	Nef	-0.743256	1.94741	0.189649	1	hsa-mir-6729	MI0022574	MIR6729	1	12029158	12029222	ENSG00000276869
ENSG00000207625.1	Mock	Nef	-0.430469	4.40475	0.193355	1	hsa-mir-128-2	MI0000727	MIR128-2	3	35744476	35744559	ENSG00000207625
ENSG00000272036.1	Mock	Nef	-0.529632	4.14139	0.196517	1	hsa-mir-139	MI0000261	MIR139	11	72615063	72615130	ENSG00000272036
ENSG00000199109.4	Mock	Nef	-0.744624	5.89667	0.19689	1	hsa-mir-411	MI0003675	MIR411	14	101023325	101023420	ENSG00000199109
ENSG00000221540.1	Mock	Nef	-0.304666	10.516	0.198066	1	hsa-mir-1180	MI0006273	MIR1180	17	19344506	19344574	ENSG00000221540
ENSG00000263979.1	Mock	Nef	1.42829	0.991227	0.19836	1	hsa-mir-4672	MI0017303	MIR4672	9	127869415	127869495	ENSG00000263979
ENSG00000199023.3	Mock	Nef	-0.436108	8.10711	0.199818	1	hsa-mir-339	MI0000815	MIR339	7	1022933	1023026	ENSG00000199023
ENSG00000199085.3	Mock	Nef	-0.474537	14.7922	0.201073	1	hsa-mir-148a	MI0000253	MIR148A	7	25949919	25949986	ENSG00000199085
ENSG00000208002.1	Mock	Nef	-1.12226	1.47872	0.202137	1	hsa-mir-643	MI0003658	MIR643	19	52281797	52281893	ENSG00000208002
ENSG00000207732.1	Mock	Nef	0.401541	5.94043	0.203596	1	hsa-mir-218-1	MI0000294	MIR218-1	4	20528275	20528384	ENSG00000207732
ENSG00000277533.1	Mock	Nef	-1.27939	1.00164	0.204704	1	hsa-mir-8077	MI0025913	MIR8077	19	42351131	42351205	ENSG00000277533
ENSG00000252695.1	Mock	Nef	-0.76901	2.13952	0.206383	1	hsa-mir-2276	MI0011282	MIR2276	13	24162416	24162504	ENSG00000252695
ENSG00000272543.1	Mock	Nef	-0.529903	5.15883	0.206675	1	hsa-mir-4787	MI0017434	MIR4787	3	50675080	50675163	ENSG00000272543
ENSG00000283193.1	Mock	Nef	-0.422021	3.83032	0.21339	1	hsa-mir-1243	MI0006373	MIR1243	4	113106863	113106955	ENSG00000283193
ENSG00000277052.1	Mock	Nef	-0.433201	3.2353	0.222229	1	hsa-mir-6763	MI0022608	MIR6763	12	132581997	132582061	ENSG00000277052
ENSG00000199088.5	Mock	Nef	-0.605241	2.77299	0.223294	1	hsa-mir-379	MI0000787	MIR379	14	101022066	101022132	ENSG00000199088
ENSG00000263790.1	Mock	Nef	-0.500149	3.66606	0.225372	1	hsa-mir-4473	MI0016825	MIR4473	9	20411148	20411238	ENSG00000263790
ENSG00000263399.1	Mock	Nef	1.54309	1.02316	0.227116	1	hsa-mir-3170	MI0014201	MIR3170	13	98208524	98208600	ENSG00000263399
ENSG00000264099.1	Mock	Nef	-0.679333	1.6596	0.230831	1	hsa-mir-4803	MI0017451	MIR4803	5	72169467	72169540	ENSG00000264099
ENSG00000215973.1	Mock	Nef	-0.679201	2.02259	0.233894	1	hsa-mir-933	MI0005755	MIR933	2	175167633	175167709	ENSG00000215973
ENSG00000207638.1	Mock	Nef	0.456134	7.05426	0.23525	1	hsa-mir-99a	MI0000101	MIR99A	21	16539089	16539169	ENSG00000207638
ENSG00000266297.1	Mock	Nef	-0.292464	7.59111	0.235499	1	hsa-mir-744	MI0005559	MIR744	17	12081899	12081996	ENSG00000266297
ENSG00000265820.1	Mock	Nef	-0.454439	3.89527	0.2432	1	hsa-mir-3177	MI0014211	MIR3177	16	1734985	1735066	ENSG00000265820
ENSG00000264857.1	Mock	Nef	-0.708412	2.54523	0.243456	1	hsa-mir-5696	MI0019303	MIR5696	2	101309450	101309534	ENSG00000264857
ENSG00000221760.1	Mock	Nef	-0.539178	3.75724	0.249309	1	hsa-mir-548j	MI0006345	MIR548J	22	26555212	26555323	ENSG00000221760
ENSG00000283785.1	Mock	Nef	0.250827	7.39391	0.250017	1	hsa-mir-15a	MI0000069	MIR15A	13	50049119	50049201	ENSG00000283785
ENSG00000207973.1	Mock	Nef	-0.348722	9.19681	0.262634	1	hsa-mir-589	MI0003599	MIR589	7	5495819	5495917	ENSG00000207973
ENSG00000221411.1	Mock	Nef	0.552422	2.39051	0.262928	1	hsa-mir-1227	MI0006316	MIR1227	19	2234062	2234149	ENSG00000221411
ENSG00000265396.1	Mock	Nef	1.40859	1.17562	0.263914	1	hsa-mir-3128	MI0014145	MIR3128	2	177255945	177256010	ENSG00000265396
ENSG00000199025.4	Mock	Nef	-0.419878	8.42043	0.265758	1	hsa-mir-369	MI0000777	MIR369	14	101065598	101065667	ENSG00000199025
ENSG00000215930.1	Mock	Nef	-0.290409	5.57694	0.269425	1	hsa-mir-942	MI0005767	MIR942	1	117094643	117094728	ENSG00000215930
ENSG00000271886.1	Mock	Nef	-0.307577	6.82696	0.273443	1	hsa-mir-98	MI0000100	MIR98	X	53556223	53556341	ENSG00000271886
ENSG00000208012.1	Mock	Nef	-0.34881	6.42544	0.273526	1	hsa-let-7f-2	MI0000068	MIRLET7F2	X	53557192	53557274	ENSG00000208012
ENSG00000207582.1	Mock	Nef	-0.385777	11.4323	0.277928	1	hsa-mir-30b	MI0000441	MIR30B	8	134800520	134800607	ENSG00000207582
ENSG00000199038.1	Mock	Nef	-0.41621	11.2217	0.282203	1	hsa-mir-210	MI0000286	MIR210	11	568089	568198	ENSG00000199038
ENSG00000265828.1	Mock	Nef	-0.469704	2.88655	0.284544	1	hsa-mir-3939	MI0016596	MIR3939	6	166997807	166997912	ENSG00000265828
ENSG00000263742.1	Mock	Nef	-2.02466	0.808355	0.284707	1	hsa-mir-3165	MI0014195	MIR3165	11	72072228	72072302	ENSG00000263742
ENSG00000276365.1	Mock	Nef	-0.665149	3.22549	0.285569	1	hsa-mir-145	MI0000461	MIR145	5	149430646	149430733	ENSG00000276365
ENSG00000276575.1	Mock	Nef	-0.273425	5.21082	0.288648	1	hsa-mir-6895	MI0022742	MIR6895	X	53195411	53195488	ENSG00000276575
ENSG00000207571.1	Mock	Nef	-0.317875	9.06493	0.289875	1	hsa-mir-615	MI0003628	MIR615	12	54033950	54034045	ENSG00000207571
ENSG00000221394.1	Mock	Nef	-0.299067	5.06765	0.29067	1	hsa-mir-1229	MI0006319	MIR1229	5	179798278	179798346	ENSG00000221394
ENSG00000265565.1	Mock	Nef	-0.511658	2.97829	0.290823	1	hsa-mir-3143	MI0014167	MIR3143	6	27147626	27147688	ENSG00000265565
ENSG00000263744.1	Mock	Nef	-1.21945	1.29218	0.292549	1	hsa-mir-3664	MI0016065	MIR3664	11	70872270	70872368	ENSG00000263744
ENSG00000264160.1	Mock	Nef	-0.555783	2.63183	0.299723	1	hsa-mir-4762	MI0017403	MIR4762	22	45760524	45760598	ENSG00000264160
ENSG00000199153.1	Mock	Nef	-0.386743	14.4065	0.301295	1	hsa-mir-30d	MI0000255	MIR30D	8	134804876	134804945	ENSG00000199153
ENSG00000263439.1	Mock	Nef	-0.596307	1.96537	0.305036	1	hsa-mir-4753	MI0017392	MIR4753	1	235190034	235190116	ENSG00000263439
ENSG00000284035.1	Mock	Nef	-0.358536	2.61863	0.308318	1	hsa-mir-5187	MI0018166	MIR5187	1	161227186	161227261	ENSG00000284035
ENSG00000207595.1	Mock	Nef	-0.273865	6.76229	0.3096	1	hsa-mir-181a-2	MI0000269	MIR181A2	9	124692442	124692551	ENSG00000207595
ENSG00000207951.1	Mock	Nef	-0.387473	9.36413	0.312445	1	hsa-mir-561	MI0003567	MIR561	2	188297492	188297588	ENSG00000207951
ENSG00000277264.1	Mock	Nef	-0.618698	1.6595	0.31363	1	hsa-mir-6833	MI0022678	MIR6833	6	32179816	32179876	ENSG00000277264
ENSG00000207712.1	Mock	Nef	-0.325205	3.88734	0.314853	1	hsa-mir-627	MI0003641	MIR627	15	42199570	42199666	ENSG00000207712
ENSG00000280773.2	Mock	Nef	-0.585192	2.28864	0.315648	1	hsa-mir-7641-1	MI0024975	MIR7641-1	11	104252591	104252651	ENSG00000280773
ENSG00000216179.1	Mock	Nef	-0.433793	2.80416	0.317332	1	hsa-mir-541	MI0005539	MIR541	14	101064495	101064578	ENSG00000216179
ENSG00000276270.1	Mock	Nef	-0.516575	1.53514	0.318397	1	hsa-mir-6799	MI0022644	MIR6799	19	49791866	49791934	ENSG00000276270
ENSG00000199177.1	Mock	Nef	-0.319014	9.12123	0.319839	1	hsa-mir-31	MI0000089	MIR31	9	21512115	21512185	ENSG00000199177
ENSG00000263693.1	Mock	Nef	-1.07053	0.948491	0.321052	1	hsa-mir-3161	MI0014191	MIR3161	11	48096782	48096858	ENSG00000263693
ENSG00000207613.1	Mock	Nef	-0.376182	9.721	0.321104	1	hsa-mir-181c	MI0000271	MIR181C	19	13874699	13874808	ENSG00000207613
ENSG00000211582.1	Mock	Nef	-1.35587	1.24289	0.321756	1	hsa-mir-758	MI0003757	MIR758	14	101026020	101026107	ENSG00000211582
ENSG00000284159.1	Mock	Nef	-0.884858	1.97003	0.329122	1	hsa-mir-3940	MI0016597	MIR3940	19	6416410	6416511	ENSG00000284159
ENSG00000207550.1	Mock	Nef	0.824085	1.62639	0.330704	1	hsa-mir-99b	MI0000746	MIR99B	19	51692612	51692681	ENSG00000207550
ENSG00000278520.1	Mock	Nef	0.422087	3.29628	0.330839	1	hsa-mir-7851	MI0025521	MIR7851	12	42323700	42323859	ENSG00000278520
ENSG00000283764.1	Mock	Nef	-1.08691	0.949552	0.335549	1	hsa-mir-6850	MI0022696	MIR6850	8	144791931	144791991	ENSG00000283764
ENSG00000199072.3	Mock	Nef	-0.694405	1.89634	0.338507	1	hsa-let-7f-1	MI0000067	MIRLET7F1	9	94176347	94176433	ENSG00000199072
ENSG00000266533.1	Mock	Nef	-1.40633	0.916837	0.344053	1	hsa-mir-3619	MI0016009	MIR3619	22	46091044	46091126	ENSG00000266533
ENSG00000208005.1	Mock	Nef	0.279578	9.60097	0.346141	1	hsa-mir-503	MI0003188	MIR503	X	134546328	134546398	ENSG00000208005
ENSG00000275107.1	Mock	Nef	-1.10823	1.20473	0.350013	1	hsa-mir-6782	MI0022627	MIR6782	17	44207771	44207839	ENSG00000275107
ENSG00000266124.1	Mock	Nef	-0.565448	2.6181	0.355035	1	hsa-mir-5587	MI0019144	MIR5587	16	535316	535368	ENSG00000266124
ENSG00000264075.1	Mock	Nef	-0.415224	2.44613	0.35529	1	hsa-mir-4783	MI0017428	MIR4783	2	127423537	127423618	ENSG00000264075
ENSG00000263409.1	Mock	Nef	0.854514	1.76157	0.36574	1	hsa-mir-4747	MI0017386	MIR4747	19	4932687	4932740	ENSG00000263409
ENSG00000265917.1	Mock	Nef	-0.876171	1.64366	0.366691	1	hsa-mir-3685	MI0016086	MIR3685	12	95309923	95309984	ENSG00000265917
ENSG00000198984.1	Mock	Nef	-0.227516	8.57538	0.367759	1	hsa-mir-345	MI0000825	MIR345	14	100307859	100307956	ENSG00000198984
ENSG00000274066.1	Mock	Nef	0.355187	2.47752	0.374398	1	hsa-mir-6514	MI0022226	MIR6514	11	62792702	62792771	ENSG00000274066
ENSG00000264536.1	Mock	Nef	-0.819674	1.62614	0.374929	1	hsa-mir-5706	MI0019314	MIR5706	5	119154637	119154716	ENSG00000264536
ENSG00000266750.1	Mock	Nef	-0.33014	3.60269	0.378377	1	hsa-mir-4645	MI0017272	MIR4645	6	2854031	2854107	ENSG00000266750
ENSG00000265178.1	Mock	Nef	0.52872	2.21817	0.379439	1	hsa-mir-4728	MI0017365	MIR4728	17	39726495	39726561	ENSG00000265178
ENSG00000221630.3	Mock	Nef	-0.368378	2.33099	0.381903	1	hsa-mir-1179	MI0006272	MIR1179	15	88608107	88608197	ENSG00000221630
ENSG00000207808.1	Mock	Nef	-0.332501	8.73628	0.382286	1	hsa-mir-27a	MI0000085	MIR27A	19	13836440	13836517	ENSG00000207808
ENSG00000276147.1	Mock	Nef	0.809011	1.48323	0.382733	1	hsa-mir-548ay	MI0022210	MIR548AY	3	32506283	32506389	ENSG00000276147
ENSG00000284469.1	Mock	Nef	-0.324418	3.43349	0.383806	1	hsa-mir-6721	MI0022556	MIR6721	6	32170030	32170116	ENSG00000284469
ENSG00000265423.1	Mock	Nef	-0.296526	3.52723	0.388843	1	hsa-mir-4652	MI0017280	MIR4652	7	93716928	93717005	ENSG00000265423
ENSG00000274805.1	Mock	Nef	1.19483	1.14323	0.393039	1	hsa-mir-6768	MI0022613	MIR6768	16	2463967	2464038	ENSG00000274805
ENSG00000207927.1	Mock	Nef	-1.38478	0.709398	0.398725	1	hsa-mir-302a	MI0000738	MIR302A	4	112648183	112648251	ENSG00000207927
ENSG00000207768.3	Mock	Nef	-0.277349	7.59879	0.399514	1	hsa-mir-188	MI0000484	MIR188	X	50003503	50003588	ENSG00000207768
ENSG00000266761.1	Mock	Nef	-0.861154	1.00342	0.399555	1	hsa-mir-3194	MI0014239	MIR3194	20	51452905	51452977	ENSG00000266761
ENSG00000253008.2	Mock	Nef	0.416388	2.13979	0.399826	1	hsa-mir-2355	MI0015873	MIR2355	2	207109987	207110073	ENSG00000253008
ENSG00000199094.3	Mock	Nef	-0.254848	4.50169	0.401686	1	hsa-mir-30c-2	MI0000254	MIR30C2	6	71376960	71377031	ENSG00000199094
ENSG00000207656.1	Mock	Nef	0.590375	2.1306	0.404068	1	hsa-mir-489	MI0003124	MIR489	7	93483936	93484019	ENSG00000207656
ENSG00000207947.3	Mock	Nef	-0.278536	6.15475	0.405913	1	hsa-mir-152	MI0000462	MIR152	17	48037161	48037247	ENSG00000207947
ENSG00000264559.1	Mock	Nef	0.722601	1.15982	0.408884	1	hsa-mir-3162	MI0014192	MIR3162	11	59595077	59595158	ENSG00000264559
ENSG00000274986.1	Mock	Nef	-0.779559	1.11546	0.411913	1	hsa-mir-6750	MI0022595	MIR6750	11	64898363	64898437	ENSG00000274986
ENSG00000221745.3	Mock	Nef	-0.851097	1.67157	0.412336	1	hsa-mir-1197	MI0006656	MIR1197	14	101025564	101025651	ENSG00000221745
ENSG00000221355.1	Mock	Nef	-0.493371	1.82907	0.415091	1	hsa-mir-1288	MI0006432	MIR1288	17	16282014	16282088	ENSG00000221355
ENSG00000207752.1	Mock	Nef	-0.832592	1.37125	0.415733	1	hsa-mir-199a-1	MI0000242	MIR199A1	19	10817426	10817496	ENSG00000207752
ENSG00000274713.1	Mock	Nef	-0.417369	3.45127	0.416886	1	hsa-mir-7974	MI0025750	MIR7974	19	11495544	11495622	ENSG00000274713
ENSG00000199036.1	Mock	Nef	-0.239217	4.97483	0.418087	1	hsa-mir-219a-1	MI0000296	MIR219A1	6	33207835	33207944	ENSG00000199036
ENSG00000264737.1	Mock	Nef	-0.773857	2.00391	0.418557	1	hsa-mir-4511	MI0016877	MIR4511	15	65719246	65719332	ENSG00000264737
ENSG00000211513.5	Mock	Nef	-1.72835	0.580719	0.424745	1	hsa-mir-320e	MI0014234	MIR320E	19	46709293	46709345	ENSG00000211513
ENSG00000274390.1	Mock	Nef	-1.11551	1.11642	0.425584	1	hsa-mir-6885	MI0022732	MIR6885	19	6389638	6389703	ENSG00000274390
ENSG00000266189.1	Mock	Nef	0.581553	1.11117	0.428254	1	hsa-mir-3186	MI0014229	MIR3186	17	81451104	81451188	ENSG00000266189
ENSG00000208013.3	Mock	Nef	0.217377	8.04602	0.429904	1	hsa-mir-652	MI0003667	MIR652	X	110055329	110055426	ENSG00000208013
ENSG00000263909.1	Mock	Nef	-0.403192	4.41799	0.431405	1	hsa-mir-5000	MI0017866	MIR5000	2	75090812	75090914	ENSG00000263909
ENSG00000211578.3	Mock	Nef	-0.19888	7.51082	0.432827	1	hsa-mir-766	MI0003836	MIR766	X	119646738	119646848	ENSG00000211578
ENSG00000207989.3	Mock	Nef	-0.561992	2.2605	0.448057	1	hsa-mir-493	MI0003132	MIR493	14	100869060	100869148	ENSG00000207989
ENSG00000267959.3	Mock	Nef	0.299582	3.04772	0.450493	1	hsa-mir-3188	MI0014232	MIR3188	19	18282077	18282161	ENSG00000267959
ENSG00000207811.3	Mock	Nef	-0.504794	2.57902	0.451019	1	hsa-mir-34b	MI0000742	MIR34B	11	111512938	111513021	ENSG00000207811
ENSG00000207757.1	Mock	Nef	-0.182542	13.5717	0.455091	1	hsa-mir-93	MI0000095	MIR93	7	100093768	100093847	ENSG00000207757
ENSG00000264102.1	Mock	Nef	1.08712	0.878959	0.457991	1	hsa-mir-4688	MI0017321	MIR4688	11	46376402	46376484	ENSG00000264102
ENSG00000207726.3	Mock	Nef	-0.258559	7.88775	0.460089	1	hsa-mir-455	MI0003513	MIR455	9	114209434	114209529	ENSG00000207726
ENSG00000266041.1	Mock	Nef	-0.614419	1.44107	0.461303	1	hsa-mir-4690	MI0017323	MIR4690	11	65636310	65636369	ENSG00000266041
ENSG00000207820.1	Mock	Nef	-0.528761	2.16533	0.461353	1	hsa-mir-545	MI0003516	MIR545	X	74287104	74287209	ENSG00000207820
ENSG00000198997.2	Mock	Nef	-0.209086	7.07892	0.462143	1	hsa-mir-107	MI0000114	MIR107	10	89592747	89592827	ENSG00000198997
ENSG00000277723.1	Mock	Nef	-1.94554	0.661009	0.4645	1	hsa-mir-6827	MI0022672	MIR6827	3	134367804	134367862	ENSG00000277723
ENSG00000266507.1	Mock	Nef	1.07034	1.10798	0.467322	1	hsa-mir-4479	MI0016838	MIR4479	9	136886733	136886803	ENSG00000266507
ENSG00000207756.1	Mock	Nef	0.278618	2.98117	0.468035	1	hsa-mir-580	MI0003587	MIR580	5	36147892	36147988	ENSG00000207756
ENSG00000266515.1	Mock	Nef	-0.866071	1.27632	0.469556	1	hsa-mir-4452	MI0016798	MIR4452	4	86542482	86542552	ENSG00000266515
ENSG00000266228.1	Mock	Nef	-0.396666	3.77471	0.473567	1	hsa-mir-3611	MI0016001	MIR3611	10	35079598	35079680	ENSG00000266228
ENSG00000267195.1	Mock	Nef	-0.304952	6.00298	0.476424	1	hsa-mir-212	MI0000288	MIR212	17	2050271	2050380	ENSG00000267195
ENSG00000211997.1	Mock	Nef	-0.229034	7.10102	0.476962	1	hsa-mir-708	MI0005543	MIR708	11	79402022	79402109	ENSG00000211997
ENSG00000278278.1	Mock	Nef	0.325604	2.10609	0.479119	1	hsa-mir-6816	MI0022661	MIR6816	22	20114686	20114751	ENSG00000278278
ENSG00000216009.3	Mock	Nef	0.238347	5.90495	0.47988	1	hsa-mir-874	MI0005532	MIR874	5	137647572	137647649	ENSG00000216009
ENSG00000274111.1	Mock	Nef	0.533023	1.99723	0.486177	1	hsa-mir-6777	MI0022622	MIR6777	17	17813480	17813545	ENSG00000274111
ENSG00000264511.1	Mock	Nef	-0.581288	1.86217	0.487144	1	hsa-mir-3678	MI0016079	MIR3678	17	75406069	75406162	ENSG00000264511
ENSG00000199158.1	Mock	Nef	0.190441	5.56629	0.49036	1	hsa-mir-96	MI0000098	MIR96	7	129774692	129774769	ENSG00000199158
ENSG00000221808.1	Mock	Nef	0.621919	1.44974	0.491799	1	hsa-mir-1256	MI0006390	MIR1256	1	20988314	20988432	ENSG00000221808
ENSG00000207628.3	Mock	Nef	-1.0771	0.836849	0.494334	1	hsa-mir-651	MI0003666	MIR651	X	8126965	8127061	ENSG00000207628
ENSG00000263381.1	Mock	Nef	1.13753	0.885537	0.49899	1	hsa-mir-5584	MI0019141	MIR5584	1	44545493	44545552	ENSG00000263381
ENSG00000266203.1	Mock	Nef	-0.629877	1.82898	0.503604	1	hsa-mir-5585	MI0019142	MIR5585	1	32086949	32087007	ENSG00000266203
ENSG00000199090.1	Mock	Nef	-0.214314	5.56588	0.51334	1	hsa-mir-326	MI0000808	MIR326	11	75335092	75335186	ENSG00000199090
ENSG00000275166.1	Mock	Nef	1.08026	1.32785	0.514996	1	hsa-mir-6814	MI0022659	MIR6814	21	41746772	41746841	ENSG00000275166
ENSG00000208028.1	Mock	Nef	0.971166	1.27191	0.516278	1	hsa-mir-616	MI0003629	MIR616	12	57519163	57519259	ENSG00000208028
ENSG00000265137.3	Mock	Nef	0.720777	1.05216	0.523788	1	hsa-mir-3192	MI0014237	MIR3192	20	18470615	18470691	ENSG00000265137
ENSG00000284032.1	Mock	Nef	-0.294198	11.1479	0.529062	1	hsa-mir-29a	MI0000087	MIR29A	7	130876747	130876810	ENSG00000284032
ENSG00000207725.3	Mock	Nef	-0.277889	10.6071	0.532792	1	hsa-mir-222	MI0000299	MIR222	X	45747015	45747124	ENSG00000207725
ENSG00000276584.1	Mock	Nef	-0.414135	2.45245	0.533816	1	hsa-mir-6737	MI0022582	MIR6737	1	153962351	153962420	ENSG00000276584
ENSG00000221634.1	Mock	Nef	-0.189897	2.46733	0.534486	1	hsa-mir-1276	MI0006416	MIR1276	15	85770496	85770578	ENSG00000221634
ENSG00000207932.1	Mock	Nef	-0.25593	7.96129	0.539571	1	hsa-mir-33a	MI0000091	MIR33A	22	41900944	41901012	ENSG00000207932
ENSG00000211137.1	Mock	Nef	-0.219947	4.80867	0.547267	1	hsa-mir-190a	MI0000486	MIR190A	15	62823957	62824041	ENSG00000211137
ENSG00000284518.1	Mock	Nef	-0.843185	0.99646	0.552131	1	hsa-mir-4658	MI0017286	MIR4658	7	100156605	100156669	ENSG00000284518
ENSG00000221025.1	Mock	Nef	0.217668	3.55235	0.556336	1	hsa-mir-1250	MI0006385	MIR1250	17	81133196	81133308	ENSG00000221025
ENSG00000207627.1	Mock	Nef	-0.882778	0.904514	0.556678	1	hsa-mir-581	MI0003588	MIR581	5	53951504	53951599	ENSG00000207627
ENSG00000284224.1	Mock	Nef	-0.182997	3.82151	0.561193	1	hsa-mir-937	MI0005759	MIR937	8	143812957	143813042	ENSG00000284224
ENSG00000276641.1	Mock	Nef	-0.391879	1.43879	0.561317	1	hsa-mir-6769a	MI0022614	MIR6769A	16	4671318	4671390	ENSG00000276641
ENSG00000207934.1	Mock	Nef	-0.37383	1.96435	0.567216	1	hsa-mir-654	MI0003676	MIR654	14	101040219	101040299	ENSG00000207934
ENSG00000198974.3	Mock	Nef	-0.225903	13.6487	0.567306	1	hsa-mir-30e	MI0000749	MIR30E	1	40754355	40754446	ENSG00000198974
ENSG00000216001.3	Mock	Nef	-0.229476	7.86347	0.567659	1	hsa-mir-450b	MI0005531	MIR450B	X	134540185	134540262	ENSG00000216001
ENSG00000215939.3	Mock	Nef	-0.35365	1.09737	0.572286	1	hsa-mir-873	MI0005564	MIR873	9	28888879	28888955	ENSG00000215939
ENSG00000284154.1	Mock	Nef	-0.213557	3.53214	0.582463	1	hsa-mir-3605	MI0015995	MIR3605	1	33332393	33332492	ENSG00000284154
ENSG00000207782.3	Mock	Nef	-0.542475	1.48376	0.582863	1	hsa-mir-150	MI0000479	MIR150	19	49500785	49500868	ENSG00000207782
ENSG00000263681.1	Mock	Nef	0.798293	1.08479	0.585689	1	hsa-mir-3197	MI0014245	MIR3197	21	41167557	41167629	ENSG00000263681
ENSG00000266276.3	Mock	Nef	0.587659	1.11121	0.588359	1	hsa-mir-4743	MI0017381	MIR4743	18	48670600	48670668	ENSG00000266276
ENSG00000264069.3	Mock	Nef	-0.414674	1.46866	0.588748	1	hsa-mir-3943	MI0016600	MIR3943	7	43150895	43150994	ENSG00000264069
ENSG00000199053.3	Mock	Nef	-0.177887	9.33013	0.592862	1	hsa-mir-324	MI0000813	MIR324	17	7223297	7223379	ENSG00000199053
ENSG00000275207.1	Mock	Nef	0.310465	2.4876	0.592975	1	hsa-mir-6740	MI0022585	MIR6740	1	202003124	202003236	ENSG00000275207
ENSG00000207737.1	Mock	Nef	0.136752	4.50261	0.595136	1	hsa-mir-181b-2	MI0000683	MIR181B2	9	124693710	124693798	ENSG00000207737
ENSG00000273945.1	Mock	Nef	-0.678886	1.75916	0.59765	1	hsa-mir-6853	MI0022699	MIR6853	9	35732922	35732995	ENSG00000273945
ENSG00000222071.1	Mock	Nef	-0.277157	2.82131	0.598103	1	hsa-mir-1915	MI0008336	MIR1915	10	21496562	21496641	ENSG00000222071
ENSG00000276712.1	Mock	Nef	-0.143768	3.53673	0.598867	1	hsa-mir-7111	MI0022962	MIR7111	6	35470508	35470579	ENSG00000276712
ENSG00000221445.3	Mock	Nef	-0.197622	5.82586	0.599638	1	hsa-mir-1301	MI0003815	MIR1301	2	25328640	25328721	ENSG00000221445
ENSG00000278359.1	Mock	Nef	-0.797718	0.836688	0.603029	1	hsa-mir-7155	MI0023615	MIR7155	11	64341849	64341904	ENSG00000278359
ENSG00000207692.3	Mock	Nef	-0.351452	3.29227	0.60321	1	hsa-mir-592	MI0003604	MIR592	7	127058088	127058184	ENSG00000207692
ENSG00000216099.3	Mock	Nef	-0.54224	1.2384	0.603976	1	hsa-mir-889	MI0005540	MIR889	14	101047901	101047979	ENSG00000216099
ENSG00000207954.1	Mock	Nef	0.134209	3.14807	0.607109	1	hsa-mir-138-1	MI0000476	MIR138-1	3	44114212	44114310	ENSG00000207954
ENSG00000263793.1	Mock	Nef	-0.504724	1.71049	0.609616	1	hsa-mir-3115	MI0014127	MIR3115	1	23044305	23044372	ENSG00000263793
ENSG00000207562.3	Mock	Nef	-0.306402	4.16882	0.610101	1	hsa-mir-34c	MI0000743	MIR34C	11	111513439	111513515	ENSG00000207562
ENSG00000207691.1	Mock	Nef	0.384049	12.3328	0.610306	1	hsa-mir-183	MI0000273	MIR183	7	129774905	129775014	ENSG00000207691
ENSG00000284485.1	Mock	Nef	-0.268051	1.87951	0.615468	1	hsa-mir-205	MI0000285	MIR205	1	209432133	209432242	ENSG00000284485
ENSG00000284195.1	Mock	Nef	0.20372	1.77378	0.619965	1	hsa-mir-6852	MI0022698	MIR6852	9	35710676	35710741	ENSG00000284195
ENSG00000265660.1	Mock	Nef	-0.227447	3.4306	0.625328	1	hsa-mir-4664	MI0017294	MIR4664	8	143733083	143733153	ENSG00000265660
ENSG00000198987.1	Mock	Nef	-0.167759	7.09965	0.627514	1	hsa-mir-16-2	MI0000115	MIR16-2	3	160404745	160404825	ENSG00000198987
ENSG00000199122.3	Mock	Nef	-0.178306	10.794	0.631088	1	hsa-mir-148b	MI0000811	MIR148B	12	54337216	54337314	ENSG00000199122
ENSG00000207708.1	Mock	Nef	0.261607	3.2736	0.632227	1	hsa-mir-141	MI0000457	MIR141	12	6964097	6964191	ENSG00000207708
ENSG00000239057.2	Mock	Nef	0.186087	4.12556	0.63448	1	hsa-mir-500b	MI0015903	MIR500B	X	50010672	50010750	ENSG00000239057
ENSG00000265355.1	Mock	Nef	-0.170815	6.02119	0.636138	1	hsa-mir-3136	MI0014158	MIR3136	3	69048958	69049035	ENSG00000265355
ENSG00000277588.1	Mock	Nef	0.38909	1.17242	0.638306	1	hsa-mir-6806	MI0022651	MIR6806	19	58334688	58334751	ENSG00000277588
ENSG00000263456.1	Mock	Nef	0.206111	1.68615	0.638459	1	hsa-mir-5189	MI0018168	MIR5189	16	88468918	88469031	ENSG00000263456
ENSG00000266245.1	Mock	Nef	-1.64345	0.586772	0.638799	1	hsa-mir-4644	MI0017271	MIR4644	6	170330761	170330844	ENSG00000266245
ENSG00000264477.1	Mock	Nef	0.348665	2.49991	0.645499	1	hsa-mir-5682	MI0019282	MIR5682	3	121049640	121049715	ENSG00000264477
ENSG00000277817.1	Mock	Nef	1.13124	0.627215	0.646308	1	hsa-mir-6738	MI0022583	MIR6738	1	155951273	155951336	ENSG00000277817
ENSG00000264941.1	Mock	Nef	-0.317686	2.60511	0.65348	1	hsa-mir-4474	MI0016826	MIR4474	9	20502265	20502342	ENSG00000264941
ENSG00000276830.1	Mock	Nef	1.13606	0.640398	0.654847	1	hsa-mir-6730	MI0022575	MIR6730	1	12578957	12579023	ENSG00000276830
ENSG00000266594.1	Mock	Nef	-0.235814	4.62677	0.658886	1	hsa-mir-4766	MI0017407	MIR4766	22	40813883	40813958	ENSG00000266594
ENSG00000207590.1	Mock	Nef	-0.195838	7.18544	0.659051	1	hsa-mir-215	MI0000291	MIR215	1	220117853	220117962	ENSG00000207590
ENSG00000277590.1	Mock	Nef	0.435143	1.46484	0.666271	1	hsa-mir-7845	MI0025515	MIR7845	2	207166400	207166498	ENSG00000277590
ENSG00000276083.1	Mock	Nef	-0.196529	3.15806	0.669934	1	hsa-mir-7976	MI0025752	MIR7976	3	127587111	127587176	ENSG00000276083
ENSG00000264013.1	Mock	Nef	0.131313	3.65011	0.670964	1	hsa-mir-3938	MI0016594	MIR3938	3	55852492	55852594	ENSG00000264013
ENSG00000278264.1	Mock	Nef	-0.154668	3.04001	0.672232	1	hsa-mir-6803	MI0022648	MIR6803	19	55245186	55245250	ENSG00000278264
ENSG00000221520.1	Mock	Nef	-0.640682	1.12176	0.677672	1	hsa-mir-1285-1	MI0006346	MIR1285-1	7	92204015	92204098	ENSG00000221520
ENSG00000207839.1	Mock	Nef	-0.110215	7.53723	0.682385	1	hsa-mir-33b	MI0003646	MIR33B	17	17813836	17813931	ENSG00000207839
ENSG00000266144.1	Mock	Nef	-0.654062	1.36229	0.682438	1	hsa-mir-4654	MI0017282	MIR4654	1	162157107	162157182	ENSG00000266144
ENSG00000276926.1	Mock	Nef	0.109638	4.51759	0.682741	1	hsa-mir-6797	MI0022642	MIR6797	19	41869627	41869698	ENSG00000276926
ENSG00000264342.3	Mock	Nef	0.277506	2.22733	0.683423	1	hsa-mir-3660	MI0016061	MIR3660	5	90016621	90016720	ENSG00000264342
ENSG00000221227.1	Mock	Nef	-0.166762	5.58359	0.685483	1	hsa-mir-1305	MI0006372	MIR1305	4	182169293	182169378	ENSG00000221227
ENSG00000277474.1	Mock	Nef	-0.147003	3.52228	0.689625	1	hsa-mir-6894	MI0022741	MIR6894	X	53198889	53198945	ENSG00000277474
ENSG00000221333.1	Mock	Nef	0.127215	5.12843	0.691356	1	hsa-mir-548k	MI0006354	MIR548K	11	70283955	70284070	ENSG00000221333
ENSG00000221552.1	Mock	Nef	-0.586671	1.38369	0.692051	1	hsa-mir-1303	MI0006370	MIR1303	5	154685776	154685861	ENSG00000221552
ENSG00000221063.3	Mock	Nef	-0.107515	9.42672	0.692585	1	hsa-mir-1296	MI0003780	MIR1296	10	63372957	63373048	ENSG00000221063
ENSG00000283279.1	Mock	Nef	-0.314954	3.10753	0.695476	1	hsa-mir-376c	MI0000776	MIR376C	14	101039690	101039755	ENSG00000283279
ENSG00000207631.1	Mock	Nef	-0.1471	6.21272	0.69771	1	hsa-mir-641	MI0003656	MIR641	19	40282543	40282641	ENSG00000207631
ENSG00000221656.1	Mock	Nef	-0.127116	4.57563	0.70126	1	hsa-mir-1225	MI0006311	MIR1225	16	2090195	2090284	ENSG00000221656
ENSG00000265606.1	Mock	Nef	0.831285	0.808262	0.706237	1	hsa-mir-4695	MI0017328	MIR4695	1	18883202	18883275	ENSG00000265606
ENSG00000207956.1	Mock	Nef	-0.220101	1.74462	0.714781	1	hsa-mir-579	MI0003586	MIR579	5	32394378	32394475	ENSG00000207956
ENSG00000275022.1	Mock	Nef	0.807775	0.824545	0.71549	1	hsa-mir-6753	MI0022598	MIR6753	11	68044794	68044957	ENSG00000275022
ENSG00000253030.1	Mock	Nef	0.283345	2.07384	0.718696	1	hsa-mir-2116	MI0010635	MIR2116	15	59171183	59171262	ENSG00000253030
ENSG00000284584.1	Mock	Nef	-0.222649	1.69078	0.721523	1	hsa-mir-5006	MI0017873	MIR5006	13	41568286	41568395	ENSG00000284584
ENSG00000199165.3	Mock	Nef	0.282148	1.88032	0.72617	1	hsa-let-7a-1	MI0000060	MIRLET7A1	9	94175957	94176036	ENSG00000199165
ENSG00000254324.3	Mock	Nef	-0.127153	12.0017	0.726288	1	hsa-mir-151a	MI0000809	MIR151A	8	140732564	140732653	ENSG00000254324
ENSG00000275711.1	Mock	Nef	-0.512812	0.841403	0.726697	1	hsa-mir-6795	MI0022640	MIR6795	19	15179283	15179350	ENSG00000275711
ENSG00000274697.1	Mock	Nef	-0.526339	0.948957	0.731135	1	hsa-mir-6761	MI0022606	MIR6761	12	111799834	111799905	ENSG00000274697
ENSG00000283487.1	Mock	Nef	-0.158479	3.36428	0.731492	1	hsa-mir-4501	MI0016864	MIR4501	13	96427229	96427292	ENSG00000283487
ENSG00000264792.1	Mock	Nef	-1.03026	0.768636	0.73314	1	hsa-mir-4637	MI0017264	MIR4637	5	14825929	14826012	ENSG00000264792
ENSG00000208022.1	Mock	Nef	-0.101817	3.95652	0.737778	1	hsa-mir-618	MI0003632	MIR618	12	80935736	80935833	ENSG00000208022
ENSG00000199059.3	Mock	Nef	-0.788516	0.897792	0.739845	1	hsa-mir-135b	MI0000810	MIR135B	1	205448302	205448398	ENSG00000199059
ENSG00000263795.1	Mock	Nef	-0.797674	0.707158	0.740982	1	hsa-mir-5100	MI0019116	MIR5100	10	42997563	42997681	ENSG00000263795
ENSG00000264201.1	Mock	Nef	-0.532236	0.835181	0.741119	1	hsa-mir-4701	MI0017334	MIR4701	12	48771975	48772037	ENSG00000264201
ENSG00000221697.1	Mock	Nef	-0.0668918	3.78758	0.743471	1	hsa-mir-1275	MI0006415	MIR1275	6	33999972	34000051	ENSG00000221697
ENSG00000264623.3	Mock	Nef	-0.988505	0.721554	0.743888	1	hsa-mir-4796	MI0017443	MIR4796	3	114743445	114743525	ENSG00000264623
ENSG00000207741.1	Mock	Nef	-0.133243	7.73331	0.743998	1	hsa-mir-590	MI0003602	MIR590	7	74191198	74191294	ENSG00000207741
ENSG00000199104.2	Mock	Nef	-0.0833881	5.82515	0.746239	1	hsa-mir-346	MI0000826	MIR346	10	86264694	86264788	ENSG00000199104
ENSG00000207654.4	Mock	Nef	-0.10747	9.816	0.746265	1	hsa-mir-128-1	MI0000447	MIR128-1	2	135665397	135665478	ENSG00000207654
ENSG00000199069.3	Mock	Nef	0.203392	2.00049	0.751455	1	hsa-mir-323a	MI0000807	MIR323A	14	101025732	101025817	ENSG00000199069
ENSG00000207721.1	Mock	Nef	0.118377	13.6288	0.75272	1	hsa-mir-186	MI0000483	MIR186	1	71067631	71067716	ENSG00000207721
ENSG00000207639.1	Mock	Nef	0.0830492	9.82118	0.752777	1	hsa-mir-193b	MI0003137	MIR193B	16	14303967	14304049	ENSG00000207639
ENSG00000212102.1	Mock	Nef	0.168297	8.56817	0.75301	1	hsa-mir-301b	MI0005568	MIR301B	22	21652981	21653058	ENSG00000212102
ENSG00000221430.1	Mock	Nef	0.390652	1.05514	0.754058	1	hsa-mir-1294	MI0006356	MIR1294	5	154347106	154347247	ENSG00000221430
ENSG00000277391.1	Mock	Nef	0.500327	0.932009	0.757622	1	hsa-mir-6881	MI0022728	MIR6881	15	74411357	74411432	ENSG00000277391
ENSG00000207980.1	Mock	Nef	-0.0950353	7.12759	0.757684	1	hsa-mir-23a	MI0000079	MIR23A	19	13836587	13836659	ENSG00000207980
ENSG00000265435.1	Mock	Nef	-0.258261	1.95931	0.761923	1	hsa-mir-3121	MI0014137	MIR3121	1	180438314	180438390	ENSG00000265435
ENSG00000211581.1	Mock	Nef	0.660545	0.934858	0.762217	1	hsa-mir-765	MI0005116	MIR765	1	156936131	156936244	ENSG00000211581
ENSG00000199161.1	Mock	Nef	0.145365	11.446	0.765787	1	hsa-mir-126	MI0000471	MIR126	9	136670602	136670686	ENSG00000199161
ENSG00000277784.1	Mock	Nef	0.43598	1.05554	0.765951	1	hsa-mir-6786	MI0022631	MIR6786	17	81693757	81693869	ENSG00000277784
ENSG00000266782.1	Mock	Nef	-0.292653	2.37268	0.768544	1	hsa-mir-3663	MI0016064	MIR3663	10	117167678	117167774	ENSG00000266782
ENSG00000274258.1	Mock	Nef	0.074479	3.65208	0.77145	1	hsa-mir-6728	MI0022573	MIR6728	1	8866502	8866590	ENSG00000274258
ENSG00000284402.1	Mock	Nef	-0.368533	0.985093	0.771812	1	hsa-mir-7107	MI0022958	MIR7107	12	121444273	121444352	ENSG00000284402
ENSG00000221273.1	Mock	Nef	-0.0551133	3.08718	0.772686	1	hsa-mir-1237	MI0006327	MIR1237	11	64368602	64368703	ENSG00000221273
ENSG00000283978.1	Mock	Nef	0.0891252	5.20895	0.774046	1	hsa-mir-365b	MI0000769	MIR365B	17	31575411	31575521	ENSG00000283978
ENSG00000208033.1	Mock	Nef	-0.595163	0.833864	0.774235	1	hsa-mir-609	MI0003622	MIR609	10	104218789	104218883	ENSG00000208033
ENSG00000265102.1	Mock	Nef	0.143585	2.85631	0.775459	1	hsa-mir-3942	MI0016599	MIR3942	15	35372256	35372364	ENSG00000265102
ENSG00000266580.1	Mock	Nef	-0.87979	0.846642	0.778625	1	hsa-mir-4254	MI0015862	MIR4254	1	31758660	31758735	ENSG00000266580
ENSG00000221365.1	Mock	Nef	0.567352	1.72435	0.781794	1	hsa-mir-1228	MI0006318	MIR1228	12	57194504	57194576	ENSG00000221365
ENSG00000207982.1	Mock	Nef	-0.120733	6.49456	0.783477	1	hsa-mir-548b	MI0003596	MIR548B	6	119069047	119069143	ENSG00000207982
ENSG00000199047.3	Mock	Nef	0.0675471	7.85657	0.785747	1	hsa-mir-378a	MI0000786	MIR378A	5	149732825	149732890	ENSG00000199047
ENSG00000207996.1	Mock	Nef	0.15281	9.88039	0.786597	1	hsa-mir-301a	MI0000745	MIR301A	17	59151136	59151221	ENSG00000207996
ENSG00000208036.1	Mock	Nef	-0.08874	12.3121	0.796837	1	hsa-mir-106b	MI0000734	MIR106B	7	100093993	100094074	ENSG00000208036
ENSG00000207959.1	Mock	Nef	-0.515547	1.25699	0.798543	1	hsa-mir-656	MI0003678	MIR656	14	101066724	101066801	ENSG00000207959
ENSG00000199032.1	Mock	Nef	0.071976	9.42906	0.79896	1	hsa-mir-425	MI0001448	MIR425	3	49020148	49020234	ENSG00000199032
ENSG00000266704.1	Mock	Nef	-0.168485	1.14991	0.799644	1	hsa-mir-4498	MI0016860	MIR4498	12	120155434	120155499	ENSG00000266704
ENSG00000199130.3	Mock	Nef	0.0865118	9.01866	0.800322	1	hsa-mir-365a	MI0000767	MIR365A	16	14309285	14309371	ENSG00000199130
ENSG00000221598.3	Mock	Nef	0.120325	5.00282	0.801844	1	hsa-mir-1249	MI0006384	MIR1249	22	45200954	45201019	ENSG00000221598
ENSG00000264947.1	Mock	Nef	0.377757	1.19793	0.805046	1	hsa-mir-3181	MI0014223	MIR3181	16	50742305	50742377	ENSG00000264947
ENSG00000283146.1	Mock	Nef	0.241308	1.11919	0.805064	1	hsa-mir-548au	MI0019145	MIR548AU	9	93594841	93594894	ENSG00000283146
ENSG00000264712.3	Mock	Nef	-0.242761	1.21846	0.814373	1	hsa-mir-4504	MI0016867	MIR4504	14	50299855	50299946	ENSG00000264712
ENSG00000264725.1	Mock	Nef	-0.284182	1.33394	0.814801	1	hsa-mir-3129	MI0014146	MIR3129	2	189133036	189133111	ENSG00000264725
ENSG00000207807.1	Mock	Nef	0.0707402	5.27322	0.817351	1	hsa-mir-95	MI0000097	MIR95	4	8005301	8005381	ENSG00000207807
ENSG00000284229.1	Mock	Nef	-0.0679651	1.20537	0.818216	1	hsa-mir-6848	MI0022694	MIR6848	8	144317246	144317315	ENSG00000284229
ENSG00000207730.3	Mock	Nef	-0.312876	2.21878	0.820351	1	hsa-mir-200b	MI0000342	MIR200B	1	1167104	1167198	ENSG00000207730
ENSG00000208027.4	Mock	Nef	-0.171298	1.4468	0.82198	1	hsa-mir-485	MI0002469	MIR485	14	101055419	101055491	ENSG00000208027
ENSG00000283728.1	Mock	Nef	-0.469284	1.26515	0.825714	1	hsa-mir-7108	MI0022959	MIR7108	19	2434914	2435000	ENSG00000283728
ENSG00000264803.1	Mock	Nef	-0.278979	1.42246	0.826317	1	hsa-mir-378c	MI0015825	MIR378C	10	130962588	130962668	ENSG00000264803
ENSG00000278349.1	Mock	Nef	0.583645	1.0712	0.826993	1	hsa-mir-6754	MI0022599	MIR6754	11	71473503	71473568	ENSG00000278349
ENSG00000207728.1	Mock	Nef	-0.320651	1.48265	0.827764	1	hsa-mir-449b	MI0003673	MIR449B	5	55170646	55170742	ENSG00000207728
ENSG00000207713.3	Mock	Nef	-0.22673	2.56073	0.829936	1	hsa-mir-200c	MI0000650	MIR200C	12	6963699	6963766	ENSG00000207713
ENSG00000194717.4	Mock	Nef	-0.127083	4.91444	0.831165	1	hsa-mir-494	MI0003134	MIR494	14	101029634	101029714	ENSG00000194717
ENSG00000263649.1	Mock	Nef	0.772393	1.09887	0.833726	1	hsa-mir-3135b	MI0016809	MIR3135B	6	32749912	32749979	ENSG00000263649
ENSG00000278034.1	Mock	Nef	0.318342	1.61122	0.834816	1	hsa-mir-6731	MI0022576	MIR6731	1	24919345	24919416	ENSG00000278034
ENSG00000276169.1	Mock	Nef	0.512446	0.977527	0.839063	1	hsa-mir-6871	MI0022718	MIR6871	20	41169023	41169078	ENSG00000276169
ENSG00000221464.1	Mock	Nef	-0.110792	5.18275	0.841589	1	hsa-mir-1271	MI0003814	MIR1271	5	176367946	176368031	ENSG00000221464
ENSG00000212017.2	Mock	Nef	0.0840315	1.48507	0.847474	1	hsa-mir-548u	MI0014168	MIR548U	6	57390132	57390212	ENSG00000212017
ENSG00000264585.1	Mock	Nef	-0.37904	1.47323	0.848155	1	hsa-mir-4449	MI0016792	MIR4449	4	52712682	52712747	ENSG00000264585
ENSG00000199051.3	Mock	Nef	-0.0676845	9.48207	0.852793	1	hsa-mir-361	MI0000760	MIR361	X	85903636	85903707	ENSG00000199051
ENSG00000264470.1	Mock	Nef	0.068712	1.31206	0.852976	1	hsa-mir-4794	MI0017441	MIR4794	1	64579847	64579923	ENSG00000264470
ENSG00000207755.3	Mock	Nef	-0.195842	1.74065	0.857082	1	hsa-mir-450a-2	MI0003187	MIR450A2	X	134540508	134540607	ENSG00000207755
ENSG00000263813.1	Mock	Nef	-0.0540868	6.16824	0.860294	1	hsa-mir-3679	MI0016080	MIR3679	2	134127125	134127192	ENSG00000263813
ENSG00000276770.1	Mock	Nef	0.347908	1.29815	0.862284	1	hsa-mir-6780b	MI0022681	MIR6780B	6	43434542	43434620	ENSG00000276770
ENSG00000265521.1	Mock	Nef	0.48709	1.52703	0.866625	1	hsa-mir-5697	MI0019304	MIR5697	1	9967381	9967458	ENSG00000265521
ENSG00000263540.1	Mock	Nef	-0.328415	1.85033	0.870054	1	hsa-mir-5582	MI0019138	MIR5582	11	46753125	46753192	ENSG00000263540
ENSG00000283793.1	Mock	Nef	-0.0903713	1.61984	0.871725	1	hsa-mir-6861	MI0022708	MIR6861	12	112163258	112163321	ENSG00000283793
ENSG00000266417.1	Mock	Nef	0.0928022	3.2982	0.872501	1	hsa-mir-4424	MI0016763	MIR4424	1	178677749	178677834	ENSG00000266417
ENSG00000266240.1	Mock	Nef	0.0931606	1.45397	0.877111	1	hsa-mir-5091	MI0017980	MIR5091	4	13627865	13627957	ENSG00000266240
ENSG00000207624.1	Mock	Nef	-0.208123	1.71975	0.878014	1	hsa-mir-194-1	MI0000488	MIR194-1	1	220118157	220118241	ENSG00000207624
ENSG00000207650.1	Mock	Nef	0.0863143	3.07981	0.878442	1	hsa-mir-570	MI0003577	MIR570	3	195699401	195699497	ENSG00000207650
ENSG00000276753.1	Mock	Nef	-0.0350226	1.65926	0.881419	1	hsa-mir-6821	MI0022666	MIR6821	22	49962866	49962939	ENSG00000276753
ENSG00000264483.1	Mock	Nef	0.0969502	3.08138	0.88222	1	hsa-mir-5008	MI0017876	MIR5008	1	227941590	227941683	ENSG00000264483
ENSG00000221585.1	Mock	Nef	-0.044598	5.63845	0.882768	1	hsa-mir-1226	MI0006313	MIR1226	3	47849555	47849629	ENSG00000221585
ENSG00000264610.1	Mock	Nef	-0.208741	1.90624	0.884591	1	hsa-mir-4685	MI0017317	MIR4685	10	98431292	98431360	ENSG00000264610
ENSG00000266107.1	Mock	Nef	-0.0817486	3.08854	0.886101	1	hsa-mir-4525	MI0016892	MIR4525	17	82668233	82668307	ENSG00000266107
ENSG00000265954.1	Mock	Nef	-0.166278	2.1799	0.887997	1	hsa-mir-4749	MI0017388	MIR4749	19	49854591	49854651	ENSG00000265954
ENSG00000207813.1	Mock	Nef	0.0810982	3.16774	0.888122	1	hsa-mir-605	MI0003618	MIR605	10	51299573	51299655	ENSG00000207813
ENSG00000208015.1	Mock	Nef	0.0432721	5.66946	0.896467	1	hsa-mir-362	MI0000762	MIR362	X	50008964	50009028	ENSG00000208015
ENSG00000199121.4	Mock	Nef	0.0456228	11.0999	0.898417	1	hsa-mir-26b	MI0000084	MIR26B	2	218402646	218402722	ENSG00000199121
ENSG00000283929.1	Mock	Nef	-0.114904	3.65764	0.900049	1	hsa-mir-5010	MI0017878	MIR5010	17	42514188	42514307	ENSG00000283929
ENSG00000278204.1	Mock	Nef	0.279618	2.17572	0.9035	1	hsa-mir-6857	MI0022703	MIR6857	X	53405673	53405765	ENSG00000278204
ENSG00000274314.1	Mock	Nef	-0.0145215	2.44294	0.906275	1	hsa-mir-6749	MI0022594	MIR6749	11	64902387	64902455	ENSG00000274314
ENSG00000283333.1	Mock	Nef	-0.0587155	2.66674	0.916762	1	hsa-mir-7977	MI0025753	MIR7977	3	176515103	176515151	ENSG00000283333
ENSG00000221214.1	Mock	Nef	0.0364784	5.91976	0.917558	1	hsa-mir-548e	MI0006344	MIR548E	10	110988926	110989013	ENSG00000221214
ENSG00000207698.1	Mock	Nef	-0.0548042	8.77143	0.918519	1	hsa-mir-32	MI0000090	MIR32	9	109046229	109046298	ENSG00000207698
ENSG00000199030.2	Mock	Nef	-0.0436162	6.0058	0.921229	1	hsa-let-7c	MI0000064	MIRLET7C	21	16539828	16539911	ENSG00000199030
ENSG00000199075.1	Mock	Nef	-0.00456552	2.91363	0.922835	1	hsa-mir-26a-1	MI0000083	MIR26A1	3	37969404	37969480	ENSG00000199075
ENSG00000266407.1	Mock	Nef	0.0483981	3.80298	0.927207	1	hsa-mir-3157	MI0014185	MIR3157	10	96064315	96064399	ENSG00000266407
ENSG00000275167.1	Mock	Nef	0.10776	2.64059	0.936029	1	hsa-mir-6815	MI0022660	MIR6815	21	45478266	45478326	ENSG00000275167
ENSG00000274380.1	Mock	Nef	-0.0610616	3.22185	0.937551	1	hsa-mir-6801	MI0022646	MIR6801	19	52222020	52222098	ENSG00000274380
ENSG00000207988.1	Mock	Nef	-0.0847749	3.4941	0.941319	1	hsa-mir-576	MI0003583	MIR576	4	109488698	109488795	ENSG00000207988
ENSG00000211538.1	Mock	Nef	-0.0219203	7.8813	0.941746	1	hsa-mir-501	MI0003185	MIR501	X	50009722	50009805	ENSG00000211538
ENSG00000222532.1	Mock	Nef	0.0185585	3.74364	0.943381	1	hsa-mir-1468	MI0003782	MIR1468	X	63786002	63786087	ENSG00000222532
ENSG00000207605.3	Mock	Nef	0.0290148	14.9323	0.948801	1	hsa-mir-191	MI0000465	MIR191	3	49020618	49020709	ENSG00000207605
ENSG00000207952.1	Mock	Nef	-0.00896853	3.64785	0.950677	1	hsa-mir-624	MI0003638	MIR624	14	31014646	31014742	ENSG00000207952
ENSG00000199168.3	Mock	Nef	0.0244235	9.09615	0.951269	1	hsa-mir-374a	MI0000782	MIR374A	X	74287286	74287357	ENSG00000199168
ENSG00000284231.1	Mock	Nef	0.0213177	8.9789	0.95646	1	hsa-mir-424	MI0001446	MIR424	X	134546614	134546711	ENSG00000284231
ENSG00000283416.1	Mock	Nef	0.0584822	4.72779	0.981621	1	hsa-mir-1910	MI0008331	MIR1910	16	85741621	85741700	ENSG00000283416
ENSG00000265056.1	Mock	Nef	-0.144695	1.26183	1	1	hsa-mir-548s	MI0014141	MIR548S	2	11767444	11767525	ENSG00000265056
ENSG00000263515.1	Mock	Nef	0.0861723	1.30549	1	1	hsa-mir-548an	MI0016907	MIR548AN	X	106639814	106639896	ENSG00000263515
ENSG00000265442.1	Mock	Nef	0.594752	0.802257	1	1	hsa-mir-3941	MI0016598	MIR3941	10	122416965	122417067	ENSG00000265442
ENSG00000264931.1	Mock	Nef	-0.080649	2.07691	1	1	hsa-mir-3138	MI0014161	MIR3138	4	10078611	10078692	ENSG00000264931
ENSG00000265822.1	Mock	Nef	0.115269	0.651411	1	1	hsa-mir-4422	MI0016759	MIR4422	1	55225641	55225723	ENSG00000265822
ENSG00000264377.1	Mock	Nef	-0.305586	0.883381	1	1	hsa-mir-4671	MI0017302	MIR4671	1	234306467	234306539	ENSG00000264377
ENSG00000273627.1	Mock	Nef	0.296277	0.706725	1	1	hsa-mir-4726	MI0017363	MIR4726	17	38719691	38719748	ENSG00000273627
ENSG00000221604.1	Mock	Nef	0.261588	1.30548	1	1	hsa-mir-1293	MI0006355	MIR1293	12	50234142	50234212	ENSG00000221604
ENSG00000283938.1	Mock	Nef	-1.10026	0.511395	1	1	hsa-mir-3917	MI0016423	MIR3917	1	25906362	25906454	ENSG00000283938
ENSG00000263407.1	Mock	Nef	-0.232822	0.778607	1	1	hsa-mir-4660	MI0017288	MIR4660	8	9048445	9048518	ENSG00000263407
ENSG00000275519.1	Mock	Nef	0.0284691	1.17097	1	1	hsa-mir-6804	MI0022649	MIR6804	19	55230885	55230952	ENSG00000275519
ENSG00000266589.1	Mock	Nef	0.192098	1.57129	1	1	hsa-mir-4512	MI0016878	MIR4512	15	66496958	66497034	ENSG00000266589
ENSG00000266719.1	Mock	Nef	-0.291493	1.64365	1	1	hsa-mir-4676	MI0017307	MIR4676	10	72721029	72721100	ENSG00000266719
ENSG00000265596.1	Mock	Nef	0.0343626	1.34858	1	1	hsa-mir-3659	MI0016060	MIR3659	1	38089231	38089329	ENSG00000265596
ENSG00000283676.1	Mock	Nef	-0.293416	0.995232	1	1	hsa-mir-5087	MI0017976	MIR5087	1	148334479	148334554	ENSG00000283676
ENSG00000278328.1	Mock	Nef	-0.279298	1.58663	1	1	hsa-mir-6802	MI0022647	MIR6802	19	55239912	55239976	ENSG00000278328
ENSG00000284387.1	Mock	Nef	0.0710768	2.10307	1	1	hsa-mir-24-2	MI0000081	MIR24-2	19	13836287	13836359	ENSG00000284387
ENSG00000272080.1	Mock	Nef	-0.0311254	4.90962	1	1	hsa-mir-502	MI0003186	MIR502	X	50014598	50014683	ENSG00000272080
ENSG00000207971.1	Mock	Nef	-0.278324	0.881317	1	1	hsa-mir-125b-1	MI0000446	MIR125B1	11	122099757	122099844	ENSG00000207971
ENSG00000284031.1	Mock	Nef	0.0677622	3.69715	1	1	hsa-mir-4761	MI0017402	MIR4761	22	19963753	19963834	ENSG00000284031
ENSG00000276124.1	Mock	Nef	0.349305	0.88502	1	1	hsa-mir-6855	MI0022701	MIR6855	9	129869605	129869671	ENSG00000276124
ENSG00000198982.4	Mock	Nef	0.280061	1.52918	1	1	hsa-mir-380	MI0000788	MIR380	14	101025017	101025077	ENSG00000198982
ENSG00000264901.1	Mock	Nef	-0.280333	1.02423	1	1	hsa-mir-3616	MI0016006	MIR3616	20	47166967	47167058	ENSG00000264901
ENSG00000265623.1	Mock	Nef	0.227146	1.49626	1	1	hsa-mir-3139	MI0014162	MIR3139	4	143343460	143343535	ENSG00000265623
ENSG00000273932.1	Mock	Nef	0.195152	2.13483	1	1	hsa-mir-6877	MI0022724	MIR6877	9	133051996	133052059	ENSG00000273932
ENSG00000278598.1	Mock	Nef	0.221451	2.28921	1	1	hsa-mir-6775	MI0022620	MIR6775	16	87834592	87834660	ENSG00000278598
ENSG00000278073.1	Mock	Nef	-0.229292	1.35691	1	1	hsa-mir-6726	MI0022571	MIR6726	1	1296110	1296170	ENSG00000278073
ENSG00000278517.1	Mock	Nef	-0.244881	1.54665	1	1	hsa-mir-6865	MI0022712	MIR6865	17	4970086	4970150	ENSG00000278517
ENSG00000263892.3	Mock	Nef	-0.0994754	1.67791	1	1	hsa-mir-4667	MI0017297	MIR4667	9	35608094	35608159	ENSG00000263892
ENSG00000199172.3	Mock	Nef	0.0061158	6.81633	1	1	hsa-mir-331	MI0000812	MIR331	12	95308420	95308513	ENSG00000199172
ENSG00000278799.1	Mock	Nef	1.13773	0.687791	1	1	hsa-mir-6823	MI0022668	MIR6823	3	48549961	48550021	ENSG00000278799
ENSG00000278524.1	Mock	Nef	0.870947	0.58544	1	1	hsa-mir-6810	MI0022655	MIR6810	2	218341911	218341980	ENSG00000278524
ENSG00000207705.2	Mock	Nef	-0.693168	0.908856	1	1	hsa-mir-129-1	MI0000252	MIR129-1	7	128207872	128207943	ENSG00000207705
ENSG00000199015.4	Mock	Nef	-0.63971	0.664285	1	1	hsa-mir-377	MI0000785	MIR377	14	101062050	101062118	ENSG00000199015
ENSG00000207647.1	Mock	Nef	0.538634	0.918997	1	1	hsa-mir-153-1	MI0000463	MIR153-1	2	219294111	219294200	ENSG00000207647
ENSG00000264539.1	Mock	Nef	-0.4893	1.03902	1	1	hsa-mir-548ar	MI0019131	MIR548AR	13	114244505	114244561	ENSG00000264539
ENSG00000275141.1	Mock	Nef	-0.424587	0.834181	1	1	hsa-mir-6888	MI0022735	MIR6888	2	159186835	159186901	ENSG00000275141
ENSG00000221410.1	Mock	Nef	-0.419833	0.723973	1	1	hsa-mir-1238	MI0006328	MIR1238	19	10552122	10552204	ENSG00000221410
ENSG00000264274.1	Mock	Nef	-0.384411	1.77288	1	1	hsa-mir-4799	MI0017446	MIR4799	4	147782595	147782668	ENSG00000264274
ENSG00000264268.1	Mock	Nef	-0.30306	0.927751	1	1	hsa-mir-4767	MI0017408	MIR4767	X	7147860	7147937	ENSG00000264268
ENSG00000274300.1	Mock	Nef	-0.298227	1.48795	1	1	hsa-mir-6864	MI0022711	MIR6864	17	4969702	4969771	ENSG00000274300
ENSG00000278658.1	Mock	Nef	0.282153	0.84442	1	1	hsa-mir-6826	MI0022671	MIR6826	3	129272146	129272243	ENSG00000278658
ENSG00000207769.1	Mock	Nef	0.269919	0.876996	1	1	hsa-mir-586	MI0003594	MIR586	6	45197674	45197770	ENSG00000207769
ENSG00000266531.1	Mock	Nef	0.264051	1.40966	1	1	hsa-mir-4706	MI0017339	MIR4706	14	65044688	65044769	ENSG00000266531
ENSG00000207619.1	Mock	Nef	-0.223564	0.896442	1	1	hsa-mir-585	MI0003592	MIR585	5	169263601	169263694	ENSG00000207619
ENSG00000277249.1	Mock	Nef	-0.222853	1.32674	1	1	hsa-mir-6784	MI0022629	MIR6784	17	45114367	45114433	ENSG00000277249
ENSG00000207632.1	Mock	Nef	-0.218949	1.36457	1	1	hsa-mir-588	MI0003597	MIR588	6	126484631	126484713	ENSG00000207632
ENSG00000264999.1	Mock	Nef	0.218207	1.03225	1	1	hsa-mir-5089	MI0017978	MIR5089	17	46973017	46973100	ENSG00000264999
ENSG00000273836.1	Mock	Nef	-0.193721	0.891287	1	1	hsa-mir-6842	MI0022688	MIR6842	8	27433370	27433434	ENSG00000273836
ENSG00000283871.1	Mock	Nef	0.180781	0.991211	1	1	hsa-mir-130b	MI0000748	MIR130B	22	21653304	21653385	ENSG00000283871
ENSG00000266555.1	Mock	Nef	-0.177568	1.95832	1	1	hsa-mir-3145	MI0014170	MIR3145	6	138435213	138435294	ENSG00000266555
ENSG00000264966.1	Mock	Nef	0.161706	1.56408	1	1	hsa-mir-5094	MI0017983	MIR5094	15	89850637	89850721	ENSG00000264966
ENSG00000274034.1	Mock	Nef	-0.1609	0.771288	1	1	hsa-mir-6813	MI0022658	MIR6813	20	64076955	64077010	ENSG00000274034
ENSG00000207649.3	Mock	Nef	-0.153945	0.886449	1	1	hsa-mir-138-2	MI0000455	MIR138-2	16	56858518	56858601	ENSG00000207649
ENSG00000264603.1	Mock	Nef	0.149864	1.91221	1	1	hsa-mir-3159	MI0014188	MIR3159	11	18387787	18387860	ENSG00000264603
ENSG00000199024.1	Mock	Nef	0.14921	1.24094	1	1	hsa-mir-103a-2	MI0000108	MIR103A2	20	3917494	3917571	ENSG00000199024
ENSG00000265725.1	Mock	Nef	-0.14477	0.827233	1	1	hsa-mir-3144	MI0014169	MIR3144	6	120015179	120015257	ENSG00000265725
ENSG00000210741.1	Mock	Nef	0.143533	1.89515	1	1	hsa-mir-196a-1	MI0000238	MIR196A1	17	48632490	48632559	ENSG00000210741
ENSG00000283419.1	Mock	Nef	0.132544	1.09872	1	1	hsa-mir-6874	MI0022721	MIR6874	7	5711840	5711910	ENSG00000283419
ENSG00000284074.1	Mock	Nef	-0.131982	0.765737	1	1	hsa-mir-4758	MI0017399	MIR4758	20	62332487	62332557	ENSG00000284074
ENSG00000207993.3	Mock	Nef	-0.130798	1.05649	1	1	hsa-mir-134	MI0000474	MIR134	14	101054687	101054759	ENSG00000207993
ENSG00000273606.1	Mock	Nef	-0.125269	1.0506	1	1	hsa-mir-6776	MI0022621	MIR6776	17	2692861	2692919	ENSG00000273606
ENSG00000266776.1	Mock	Nef	0.122529	1.23699	1	1	hsa-mir-4646	MI0017273	MIR4646	6	31701029	31701091	ENSG00000266776
ENSG00000278223.1	Mock	Nef	-0.118208	1.75742	1	1	hsa-mir-6783	MI0022628	MIR6783	17	44934618	44934681	ENSG00000278223
ENSG00000264796.1	Mock	Nef	-0.11007	1.04084	1	1	hsa-mir-5009	MI0017877	MIR5009	15	89883931	89884030	ENSG00000264796
ENSG00000221788.1	Mock	Nef	-0.107741	1.75713	1	1	hsa-mir-1252	MI0006434	MIR1252	12	79419257	79419321	ENSG00000221788
ENSG00000207800.3	Mock	Nef	0.105841	0.977987	1	1	hsa-mir-504	MI0003189	MIR504	X	138667711	138667793	ENSG00000207800
ENSG00000284087.1	Mock	Nef	0.0765917	1.09578	1	1	hsa-mir-6844	MI0022690	MIR6844	8	124508515	124508576	ENSG00000284087
ENSG00000207933.3	Mock	Nef	-0.0673695	2.61156	1	1	hsa-mir-9-1	MI0000466	MIR9-1	1	156420341	156420429	ENSG00000207933
ENSG00000276404.1	Mock	Nef	-0.0630173	0.861993	1	1	hsa-mir-6835	MI0022680	MIR6835	6	34240673	34240736	ENSG00000276404
ENSG00000221230.1	Mock	Nef	-0.0629862	3.21147	1	1	hsa-mir-548l	MI0006361	MIR548L	11	94466495	94466580	ENSG00000221230
ENSG00000277402.1	Mock	Nef	0.0626651	1.57039	1	1	hsa-mir-6891	MI0022738	MIR6891	6	31355224	31355316	ENSG00000277402
ENSG00000274306.1	Mock	Nef	-0.0605936	2.09171	1	1	hsa-mir-5088	MI0017977	MIR5088	19	49682117	49682195	ENSG00000274306
ENSG00000222958.1	Mock	Nef	-0.0550635	1.88938	1	1	hsa-mir-1913	MI0008334	MIR1913	6	166509354	166509433	ENSG00000222958
ENSG00000238705.1	Mock	Nef	-0.0410478	1.39344	1	1	hsa-mir-1976	MI0009986	MIR1976	1	26554542	26554593	ENSG00000238705
ENSG00000265252.1	Mock	Nef	0.0392847	0.804162	1	1	hsa-mir-3132	MI0014152	MIR3132	2	219549073	219549147	ENSG00000265252
ENSG00000264402.1	Mock	Nef	-0.0390227	0.843721	1	1	hsa-mir-548al	MI0016851	MIR548AL	11	74399237	74399333	ENSG00000264402
ENSG00000277255.1	Mock	Nef	0.038212	1.98976	1	1	hsa-mir-7854	MI0025524	MIR7854	16	81533902	81533966	ENSG00000277255
ENSG00000274417.1	Mock	Nef	-0.0373465	3.19234	1	1	hsa-mir-6515	MI0022227	MIR6515	19	12940484	12940540	ENSG00000274417
ENSG00000264101.1	Mock	Nef	0.0361736	2.73993	1	1	hsa-mir-4689	MI0017322	MIR4689	1	5862672	5862741	ENSG00000264101
ENSG00000207581.1	Mock	Nef	0.0325478	3.32936	1	1	hsa-mir-199b	MI0000282	MIR199B	9	128244721	128244830	ENSG00000207581
ENSG00000265253.1	Mock	Nef	-0.0311335	3.7133	1	1	hsa-mir-4446	MI0016789	MIR4446	3	113594876	113594942	ENSG00000265253
ENSG00000221296.2	Mock	Nef	-0.0295668	0.961471	1	1	hsa-mir-548t	MI0014164	MIR548T	4	173268160	173268233	ENSG00000221296
ENSG00000276181.1	Mock	Nef	-0.0255825	2.31472	1	1	hsa-mir-6794	MI0022639	MIR6794	19	12852260	12852327	ENSG00000276181
ENSG00000273898.1	Mock	Nef	0.0237045	2.01211	1	1	hsa-mir-6798	MI0022643	MIR6798	19	49009906	49009972	ENSG00000273898
ENSG00000252466.1	Mock	Nef	-0.0220715	2.89962	1	1	hsa-mir-2115	MI0010634	MIR2115	3	48316360	48316459	ENSG00000252466
ENSG00000275967.1	Mock	Nef	-0.0155476	1.1973	1	1	hsa-mir-6880	MI0022727	MIR6880	12	124337181	124337242	ENSG00000275967
ENSG00000207701.1	Mock	Nef	0.00673381	2.03791	1	1	hsa-mir-597	MI0003609	MIR597	8	9741672	9741768	ENSG00000207701
