# Supplementary material for: Exosomes containing HIV protein Nef reorganize lipid rafts potentiating inflammatory response in bystander cells
Source: PLoS Pathog. 2019 Jul 25;15(7):e1007907. doi: 10.1371/journal.ppat.1007907 (PMC6657916; doi:10.1371/journal.ppat.1007907)
Supplement: S2 Dataset — (XLSX) [file ppat.1007907.s002.xlsx]

## Sheet: Sheet4
Lipidomics Panel - Isolated Lipid Rafts
exGFP Lipid Raft			exNef Lipid Raft
Lipid Species	Average (pmol/umol PC)	SD	Average (pmol/umol PC)	SD	ttest	BH t-test
Cer(d18:0/20:0)	1991.95	1563	471.387	47.6128	0.16742	0.206242
Cer(d18:0/22:0)	1554.71	270.052	924.092	50.8005	0.0164709	0.0274425
Cer(d18:0/24:0)	2080.31	258.258	1834.88	71.8826	0.187979	0.226107
Cer(d18:0/24:1)	993.431	131.51	621.457	48.1871	0.0100308	0.0184204
Cer(d16:1/16:0)	51.2915	6.86204	47.8991	12.1176	0.694756	0.733593
Cer(d16:1/18:0)	16.4221	4.50095	7.7662	0.578829	0.0298281	0.0452749
Cer(d16:1/20:0)	27.2669	11.2109	10.8289	1.63069	0.0658344	0.0907448
Cer(d16:1/22:0)	105.173	29.2357	76.0363	7.4037	0.169567	0.208384
Cer(d16:1/23:0)	94.9726	9.5324	53.614	10.368	0.00704994	0.0138821
Cer(d16:1/24:0)	495.293	105.286	340.515	26.6698	0.0690743	0.0941922
Cer(d16:1/24:1)	42.8779	9.12	52.4029	6.4961	0.214642	0.24879
Cer(d17:1/16:0)	49.4063	9.99599	76.9472	10.0139	0.0280074	0.0428942
Cer(d17:1/18:0)	151.655	19.2806	93.0557	11.6131	0.0107454	0.0193645
Cer(d17:1/22:0)	136.715	13.2936	87.407	8.90506	0.00593517	0.0120595
Cer(d17:1/23:0)	97.875	19.062	55.6307	1.81028	0.0187575	0.0301776
Cer(d17:1/24:0)	480.429	76.0155	395.428	21.0947	0.135414	0.172652
Cer(d17:1/24:1)	56.6783	11.9567	75.006	5.92521	0.0760816	0.102379
Cer(d18:1/14:0)	55.7856	3.99486	41.3187	5.50949	0.021167	0.033735
Cer(d18:1/16:0)	1561.6	7.45731	2924.06	112.999	3.13364e-05	0.000470047
Cer(d18:1/17:0)	87.2128	19.8916	60.7416	2.79711	0.0845521	0.112296
Cer(d18:1/18:0)	236.805	33.0949	242.068	12.494	0.809384	0.837294
Cer(d18:1/20:0)	557.99	332.464	392.055	18.0936	0.436712	0.480007
Cer(d18:1/21:0)	88.5991	9.7631	46.2251	8.3203	0.00461785	0.00981292
Cer(d18:1/22:0)	1626.31	154.082	4356.16	127.498	1.89781e-05	0.000464872
Cer(d18:1/23:0)	507.752	47.7206	763.124	32.5734	0.00156462	0.00474974
Cer(d18:1/24:0)	6054.56	378.725	28714.6	352.287	1.80774e-07	9.21947e-05
Cer(d18:1/24:1)	6041.97	153.144	9653.07	323.684	6.3075e-05	0.00069931
Cer(d18:1/26:0)	965.573	196.507	728.324	32.143	0.107994	0.141951
Cer(d18:2/16:0)	33.8103	7.02808	66.149	3.62847	0.00209881	0.00556823
Cer(d18:2/22:0)	41.2298	1.63162	82.4173	5.78859	0.000289228	0.00158609
Cer(d18:2/23:0)	15.0532	3.00843	20.2385	5.91006	0.247096	0.281922
Cer(d18:2/24:0)	130.425	23.0686	423.835	20.62	8.04424e-05	0.000804424
Cer(d18:2/24:1)	136.329	6.88126	161.937	7.57319	0.0123048	0.0218657
Cer(d18:2/26:0)	18.312	2.81105	11.4737	0.612743	0.0146507	0.0250734
Cer(d19:1/20:0)	80.1491	7.99243	34.7744	5.77466	0.00134265	0.00430662
Cer(d19:1/22:0)	97.2526	23.8888	53.5453	1.96335	0.0342388	0.0513602
Cer(d19:1/23:0)	74.0604	13.8687	37.348	5.43477	0.0129615	0.0226382
Cer(d19:1/24:0)	217.101	32.3931	162.039	8.97005	0.0469933	0.0677023
Cer(d19:1/24:1)	33.0087	1.45252	38.0321	5.29832	0.188428	0.226114
Cer(d19:1/26:0)	251.043	45.3155	117.242	3.77712	0.0069998	0.0138368
Cer(d20:1/22:0)	131.401	37.3271	87.658	8.62239	0.119119	0.154976
Cer(d20:1/23:0)	68.2194	13.9884	33.032	3.27536	0.0132404	0.0229681
Cer(d20:1/24:0)	513.617	134.434	374.83	3.94415	0.148406	0.185964
Cer(d20:1/24:1)	37.5558	7.82152	64.7735	2.43166	0.00451961	0.00968487
Cer(d20:1/26:0)	671.541	130.842	328.086	8.96867	0.0105298	0.0190433
Hex1Cer(d16:1/24:0)	34.7883	24.2255	136.162	16.7769	0.00398234	0.008838
Hex1Cer(d18:1/16:0)	1529.69	134.423	3173.03	167.509	0.000187341	0.00123516
Hex1Cer(d18:1/18:0)	149.01	16.6931	332.047	22.627	0.000352596	0.00189289
Hex1Cer(d18:1/20:0)	316.302	71.1853	743.567	61.9198	0.00142687	0.00451989
Hex1Cer(d18:1/22:0)	2602.47	276.301	8582.5	400.214	2.87375e-05	0.000470047
Hex1Cer(d18:1/24:0)	14412	387.26	69588.8	7049.89	0.000172421	0.00123516
Hex1Cer(d18:1/24:1)	6176.55	520.016	9401.26	461.734	0.00130419	0.00430662
Hex1Cer(d18:2/22:0)	11.57	6.56627	50.3122	10.1902	0.00520612	0.0108816
Hex1Cer(d18:2/24:0)	91.5664	6.90915	478.493	24.0097	1.14825e-05	0.000433501
Hex2Cer(d18:1/16:0)	140.502	18.45	171.487	13.7078	0.0798259	0.106854
Hex2Cer(d18:1/18:0)	16.829	9.84741	22.1598	1.60115	0.407099	0.454311
Hex2Cer(d18:1/22:0)	31.0818	17.7884	42.3137	12.8374	0.425275	0.472765
Hex2Cer(d18:1/24:0)	320.876	66.9769	396.14	25.1235	0.142484	0.179732
Hex2Cer(d18:1/24:1)	69.6194	4.14349	89.0247	9.57351	0.0322195	0.0486152
SM(d17:1/14:0)	128.168	6.81942	82.623	3.74822	0.000533064	0.00244921
SM(d18:0/14:0)	258.381	5.57558	236.018	14.0175	0.0621414	0.0863545
SM(d18:1/14:0/SM(d16:1/16:0)	5643.82	252.841	5374.07	87.2939	0.155615	0.193099
SM(d18:2/14:0)	84.3213	16.0862	77.9822	3.62033	0.541917	0.579649
SM(d17:1/16:0)	6438.73	200.185	6352.24	60.8352	0.513558	0.556082
SM(d18:0/16:0)	13210.6	226.65	8780.31	259.573	2.40772e-05	0.000464872
SM(d18:1/16:0)	231963	16703.3	178629	2986.67	0.00552795	0.011414
SM(d18:2/16:0)	5310.11	198.094	5996.38	298.04	0.029337	0.0447756
SM(34:3)	24.0264	2.92945	28.703	4.342	0.196891	0.232807
SM(d16:1/19:0)	4994.29	527.661	4186.55	72.5911	0.0583889	0.0822607
SM(35:2)	393.214	25.4514	591.742	55.5978	0.00491679	0.0103618
SM(d18:1/18:0/SM(d16:1/20:0)	11323.8	573.859	12650.5	68.035	0.0164481	0.0274425
SM(d18:2/18:0)	1560.26	151.721	1482.25	14.7215	0.425489	0.472765
SM(d18:2/18:1)	53.6507	12.3869	40.1147	0.615016	0.131689	0.169173
SM(37:1)	1699.34	56.199	1818.26	33.0891	0.0342402	0.0513602
SM(37:2)	347.139	43.1419	242.613	16.1293	0.0170919	0.0280285
SM(d18:1/20:0)/SM(d16:1/22:0)	5609.27	395.174	5980.52	230.164	0.232428	0.266378
SM(d18:2/20:0)	775.042	77.727	659.634	22.2908	0.0687933	0.0940606
SM(38:3)	73.7685	13.0403	73.6201	6.85812	0.986915	0.990801
SM(d16:1/23:0)/SM(d17:1/22:0)	1007.02	65.2129	1026.55	40.3643	0.68207	0.721693
SM(d18:0/22:0)	1479.79	165.55	1587.62	25.8057	0.32743	0.370265
SM(d18:1/22:0)/SM(d16:1/24:0)	43959.3	2859.88	48723.5	628.871	0.0479222	0.0686526
SM(40:2)	8488.08	503.507	6391.42	184.846	0.00248297	0.00603007
SM(40:3)	532.501	39.4639	357.315	17.5974	0.00216616	0.00563642
SM(41:0)	6833.59	395.952	7011.02	78.7954	0.488921	0.533939
SM(d18:1/23:0)/SM(d17:1/24:0)	10527.6	390.654	10080.9	248.776	0.170118	0.208559
SM(41:2)	10603.4	899.184	7361.3	61.4439	0.00338008	0.00783563
SM(d18:1/24:0)	189482	13119	150134	5782.39	0.00894613	0.0169611
SM(42:2)	198372	8578.9	122993	788.151	0.000110519	0.000915022
SM(43:1)	4735.43	346.996	5065.62	184.931	0.219487	0.253254
SM(43:2)	5115.96	327.099	4115.03	171.065	0.00933198	0.017562
SM(44:1)	2426.89	136.844	3542.83	50.9613	0.000188242	0.00123516
SM(44:2)	5378.94	174.247	3974.06	51.1426	0.000179404	0.00123516
SM(44:3)	1662.41	75.8611	636.767	29.7423	2.61898e-05	0.000464872
PC(28:0)	2594.04	13.8017	6737.62	222.473	5.54711e-06	0.000353628
PC(14:0_16:0)	53651.2	2845.96	85923.9	1259.07	5.64705e-05	0.000660276
PC(31:0)	9634.62	259.445	11616.2	117.34	0.000271676	0.0015568
PC(31:1)	3011.56	47.5128	3577.29	170.205	0.00517358	0.0108581
PC(16:0_16:0)	130763	1586.91	138549	2701.88	0.0126024	0.0220867
PC(32:1)	65763.5	2169.7	83649	2291.26	0.000603597	0.00267682
PC(32:2)	13315.4	252.98	10672.4	349.596	0.00044696	0.00213037
PC(33:0)	5896.83	150.483	8388.59	120.826	2.36717e-05	0.000464872
PC(33:1)	14580.7	382.249	16292.2	295.711	0.00358034	0.00811543
PC(33:2)	2632.49	44.2288	2516.16	70.1072	0.071928	0.0975619
PC(16:0_18:0)	36246	2094.44	65557.2	1030.22	2.64339e-05	0.000464872
PC(16:0_18:1)	31108.7	787.915	34614.3	231.747	0.00178504	0.00509002
PC(16:0_18:2)	88953.2	1434.97	68455.7	1269.73	4.99304e-05	0.00062702
PC(16:1_18:2)\PC(16:0_18:3)	7002.07	89.1025	5243.01	139.864	5.16369e-05	0.00062702
PC(14:0_20:4)	330.852	14.7124	298.374	14.5169	0.0528981	0.0753577
PC(34:5)	40.3444	2.55993	42.3665	3.36514	0.454043	0.497983
PC(35:2)	13287.2	221.651	11270	137.315	0.000179411	0.00123516
PC(35:3)	1054.2	15.2264	800.461	32.1034	0.000245521	0.00147313
PC(15:0_20:4)	59.639	16.2574	49.6893	11.2097	0.432085	0.478011
PC(35:5)	29.161	5.27008	19.8311	2.03388	0.0458974	0.0663107
PC(36:0)	347.563	21.2695	394.857	15.6568	0.0361656	0.0534622
PC(18:0_18:1)	125794	3569.8	182627	3814.99	4.67338e-05	0.000611135
PC(36:2)	245925	3918.45	161804	1432.18	4.01133e-06	0.000345547
PC(18:1_18:2)\PC(16:0_20:3)	33326.7	782.083	23593.7	774.291	0.000105952	0.000915022
PC(36:5)	1531.57	128.356	1415.77	138.978	0.348833	0.391
PC(36:6)	274.207	7.88595	275.388	6.79692	0.853809	0.875868
PC(15-MHDA_20:4)\PC(17:0_20:4)	1489.58	40.5533	872.867	20.2135	1.91964e-05	0.000464872
PC(15:0_22:6)	54.527	13.5602	47.5351	3.58059	0.436574	0.480007
PC(38:2)	49951.7	1233.23	30576.5	1278.16	4.62097e-05	0.000611135
PC(18:0_20:3)	8247.8	154.118	3569.56	501.351	0.000102457	0.000915022
PC(38:4)	20710.8	809.734	13821.4	379.045	0.00018221	0.00123516
PC(38:5)	1166.61	106.243	1208.45	228.971	0.788292	0.820468
PC(38:6)	9194.53	46.7538	8374.37	722.705	0.121344	0.157069
PC(38:7)	791.299	33.7132	597.39	20.4479	0.00104213	0.00374286
PC(39:5)	404.919	16.6156	278.046	18.2917	0.000883672	0.00333832
PC(39:6)	209.531	11.2071	158.49	18.8178	0.0156508	0.026343
PC(40:10)	35.9317	9.17152	37.1167	1.83516	0.837051	0.864162
PC(18:0_22:4)\PC(20:0_20:4)	2820.01	78.3394	2534.88	296.987	0.183139	0.222383
PC(18:0_22:5)	5587.83	113.186	5139.59	64.6038	0.00398576	0.008838
PC(18:0_22:6)	3895.28	241.679	4003.68	107.816	0.51718	0.558818
PC(40:7)	7876.69	270.948	4101.18	83.1076	2.0904e-05	0.000464872
PC(40:8)	362.679	18.2928	280.036	15.7359	0.00404758	0.00892434
PC(44:12)	47.1117	2.66878	14.1509	2.01395	6.89941e-05	0.000718996
CE(14:0)	37420.1	3470.51	24273.5	1245.81	0.00349268	0.00799247
CE(15:0)	34922.5	1636.5	19731	1272.34	0.000221855	0.00137983
CE(16:0)	57854.2	8742.07	38366.2	4003.01	0.0246585	0.0385762
CE(16:1)	86443	8910.96	51777.1	5283.91	0.0044063	0.00952208
CE(16:2)	3216.26	107.763	1798.11	201.134	0.00042225	0.00205061
CE(17:0)	10578.5	999.881	6170.99	457.783	0.00226165	0.0057054
CE(17:1)	15749.2	1154.89	8460.86	1389.78	0.00220864	0.005676
CE(18:0)	6093.26	523.348	3607.7	89.9057	0.00125841	0.00428811
CE(18:1)	101643	14323.1	67848	3728.27	0.0167478	0.027642
CE(18:2)	54364.9	22152.3	67244.6	22573.3	0.519501	0.560138
CE(18:3)	4851.24	1981.83	4714.11	1779.75	0.933232	0.94061
CE(20:0)	7018.5	494.226	3721.69	189.947	0.000419187	0.00205061
CE(20:1)	4127.63	409.625	2238.15	168.559	0.00178934	0.00509002
CE(20:2)	3193.62	146.677	1832.79	202.666	0.000707524	0.00293363
CE(20:3)	2537.13	627.455	2208.6	579.901	0.541847	0.579649
CE(20:4)	6751.87	2299.31	12225.3	5870.55	0.2071	0.241144
CE(20:5)	1850.59	604.97	2956.49	1183.75	0.223058	0.256794
CE(22:1)	4288.24	398.961	2360.79	285.942	0.00244138	0.00595744
CE(22:4)	561.35	37.9715	381.772	28.9886	0.00287211	0.00678137
CE(22:5)	763.505	81.5053	628.473	127.914	0.197933	0.232807
CE(22:6)	805.79	157.735	1544.8	631.746	0.120749	0.156698
CE(24:4)	418.122	28.3349	239.54	26.2042	0.00131483	0.00430662
CE(24:5)	125.038	15.7012	69.024	8.9778	0.00583023	0.0118937
COH	2.4356e+06	407273	2.33245e+06	261903	0.73085	0.766941
AcylCarnitine(16:0)	36.3413	4.50597	27.096	1.45734	0.0277507	0.0426291
AcylCarnitine(17:0)	75.785	49.3287	23.1227	7.81346	0.14183	0.179487
AcylCarnitine(18:0)	25.3871	4.61669	14.6618	2.83609	0.0265708	0.0414408
GM3(d18:1/24:0)	65.0408	7.6385	170.693	37.9022	0.0090843	0.0171592
GM3(d18:1/24:1)	42.3192	36.336	84.7013	30.101	0.194745	0.232599
LPC(14:0)	1262.33	193.371	2383.16	491.494	0.0212855	0.033818
LPC(15:0)	315.101	55.61	319.245	53.9086	0.930622	0.939836
LPC(16:0)	17072.8	1334.18	28303.5	6081.52	0.0353808	0.0524752
LPC(16:1)	8689.9	1221.03	10283.8	1310.49	0.198104	0.232807
LPC(17:0)	537.056	78.1482	729.962	159.695	0.133388	0.170496
LPC(17:1)	602.983	60.4186	714.058	116.08	0.215469	0.249181
LPC(18:0)	5643.57	298.457	17217.2	2888.21	0.00230855	0.00571305
LPC(18:1)	37725.8	3703.99	36727.2	5501.22	0.807125	0.836959
LPC(18:2)	2189.81	94.8256	1801.93	375.952	0.15818	0.195805
LPC(18:3)	130.812	11.7615	100.546	15.7024	0.055684	0.0788857
LPC(19:0)	99.9913	21.7407	97.1283	21.7716	0.879774	0.89737
LPC(19:1)	293.148	44.0063	305.952	37.9984	0.722288	0.761088
LPC(20:0)	106.666	16.9406	536.933	56.4121	0.000224683	0.00138058
LPC(20:1)	1527.92	210.049	1635.9	213.068	0.565791	0.603668
LPC(20:2)	1008.54	53.4316	678.851	104.052	0.0081494	0.0155663
LPC(20:3)	879.758	36.7892	504.075	62.1427	0.000840063	0.00327047
LPC(20:4)	943.749	81.1998	727.574	122.537	0.0634985	0.0877622
LPC(20:5)	113.486	25.1683	88.107	13.4947	0.198571	0.232807
LPC(22:0)	35.7574	3.19676	140.205	11.0858	9.66222e-05	0.000893155
LPC(22:1)	304.14	30.9168	289.321	48.9429	0.680419	0.721442
LPC(22:4)	132.874	8.28533	144.78	9.28109	0.172733	0.211257
LPC(22:5)	378.33	30.7307	313.513	50.9983	0.132433	0.169701
LPC(22:6)	507.118	78.4091	493.249	87.1598	0.847651	0.871577
LPC(24:0)	163.465	31.9288	858.736	55.081	4.60124e-05	0.000611135
LPC(26:0)	79.6199	12.7573	638.298	63.4695	0.000116701	0.000929957
LPC(O-16:0)	1490.83	236.131	3792.25	992.434	0.017431	0.028493
LPC(O-18:0)	735.645	86.8582	2327.11	437.68	0.00348812	0.00799247
LPC(O-18:1)	1779.41	295.899	1922.32	591.185	0.727092	0.764571
LPC(O-20:0)	38.9947	7.93507	57.1931	10.4377	0.0740311	0.100148
LPC(O-20:1)	21.8672	3.84291	22.854	7.06474	0.842102	0.86762
LPC(O-22:0)	46.6393	3.0958	60.7052	8.06433	0.0478095	0.0686526
LPC(O-24:0)	14.4941	3.1422	17.8633	4.20168	0.328359	0.370494
LPC(O-24:1)	7.60047	4.18784	5.57249	2.20056	0.499026	0.542651
LPC(P-16:0)	70.91	24.4918	150.633	23.7272	0.0154839	0.0261909
LPC(P-18:0)	55.7387	7.1146	94.0577	15.7687	0.0185138	0.0299747
LPC(P-18:1)	7.40815	0.356079	17.5632	4.82634	0.0220714	0.0349578
LPC(P-20:0)	11.6718	1.21622	15.5748	6.14756	0.341405	0.383517
LPE(16:0)	1999.4	234.112	2488.81	479.069	0.187092	0.225571
LPE(17:0)	1055.2	119.417	730.482	76.1327	0.0165193	0.0274425
LPE(18:0)	8135.48	405.243	20494.2	2500.31	0.00107403	0.00383045
LPE(18:1)	18552.7	84.7044	13693.5	779.131	0.000426206	0.00205061
LPE(18:2)	675.489	117.854	583.597	32.3777	0.262753	0.299116
LPE(20:4)	1356.32	268.998	1456.48	164.547	0.61147	0.651043
LPE(22:6)	1649.17	205.631	1554.69	124.153	0.533115	0.573605
LPE(P-16:0)	4928.44	515.364	9528.96	1914.15	0.0158682	0.026621
LPE(P-18:0)	3292.85	374.209	8918.88	1326.51	0.00211173	0.00556823
LPE(P-18:1)	1560.04	145.704	1560.5	382.507	0.998523	0.998523
LPE(P-20:0)	250.337	55.3626	397.898	54.7539	0.0304326	0.0460553
LPI(18:0)	33714.2	3492.86	112578	23717.9	0.00468848	0.00992168
LPI(18:1)	16734.2	2188.55	24058	4339.49	0.0594155	0.083019
LPI(20:4)	5138.56	816.492	2668.39	901.089	0.0244829	0.0384193
PC(O-16:0/16:0)	35517.3	1863.32	42988	1608.22	0.00626701	0.0126331
PC(O-32:1)	159.213	16.3105	157.402	10.095	0.878047	0.89737
PC(O-32:2)	117.775	6.00778	138.881	8.30285	0.0234399	0.0368961
PC(O-34:1)	99719.4	6348.19	82461.8	630.65	0.009409	0.0176419
PC(O-34:2)	6808.41	389.872	5994.69	236.916	0.0365975	0.0539443
PC(O-34:4)	56.0095	8.98077	64.5551	2.13403	0.184098	0.223016
PC(O-35:4)	30.4524	12.8452	18.9373	2.556	0.202464	0.236828
PC(O-36:0)	2735.79	112.63	10583.3	190.604	4.21576e-07	0.000107502
PC(O-18:0/18:1)	21129.6	260.857	28854.1	219.812	2.52464e-06	0.000345547
PC(O-36:2)	30148.4	771.262	18784.7	342.38	2.00255e-05	0.000464872
PC(O-36:3)	3162.59	199.531	1992.62	83.146	0.000721233	0.00296636
PC(O-16:0/20:4)	1556.97	95.5767	1189.45	88.5549	0.00812756	0.0155663
PC(O-36:5)	170.029	2.48174	110.758	14.114	0.00200995	0.00545251
PC(O-18:0/20:4)	1489.24	46.8629	1395.13	14.6924	0.0294114	0.0447756
PC(O-38:5)	4733.91	95.8904	2547.24	117.526	1.52713e-05	0.000464872
PC(O-16:0/22:6)	2531.59	16.6403	2340.9	71.5623	0.0108602	0.0195025
PC(O-40:5)	921.63	65.0929	848.45	35.4466	0.162415	0.200561
PC(O-18:0/22:6)	1562.18	100.675	670.275	19.3568	0.000113032	0.000915022
PC(O-40:7)	3138.42	219.354	3090.54	104.333	0.749932	0.78535
PC(P-16:0/14:0)	371.021	12.9241	823.263	34.5046	2.8946e-05	0.000470047
PC(P-16:0/16:0)	2754.67	138.205	5611.5	124.674	1.19e-05	0.000433501
PC(P-16:0/16:1)	336.698	17.3115	322.363	28.4396	0.497256	0.541882
PC(P-16:0/18:0)	98471.6	6442.16	82431.2	1466.87	0.0136409	0.0235825
PC(P-16:0/18:1)	2875.98	97.1907	3033.11	67.3995	0.0828436	0.110314
PC(P-16:0/18:2)	447.886	41.388	584.343	29.5568	0.00968166	0.0179551
PC(P-16:0/18:3)	14.2315	4.3729	11.5428	2.94749	0.427083	0.473505
PC(P-15:0/20:4)	14.3706	1.12148	7.96239	0.310709	0.000674802	0.00284522
PC(P-36:2)	773.355	87.8679	988.737	258.02	0.242941	0.277802
PC(P-36:3)	201.669	17.4021	199.543	34.5539	0.928748	0.939805
PC(P-16:0/20:4)	526.787	15.5657	432.169	28.4096	0.00718558	0.0140408
PC(P-16:0/20:5)	169.733	10.7962	141.809	28.0467	0.182824	0.222383
PC(P-17:0/20:4)	37.3859	8.10381	38.4573	5.03405	0.85526	0.875868
PC(P-18:0/20:4)	136.555	22.4522	157.222	7.35858	0.204348	0.238484
PC(P-38:5)	910.544	53.4128	1190.57	74.0769	0.00604275	0.0122294
PC(P-16:0/22:6)	289.11	43.8832	298.703	31.5924	0.773948	0.807185
PC(P-20:0/20:4)	43.339	1.59654	35.9716	6.98234	0.149407	0.186759
PC(P-18:0/22:5)	771.19	55.8228	897.091	46.3865	0.0397651	0.0584443
PC(P-18:0/22:6)	87.2801	10.6791	108.242	4.4682	0.0349719	0.0523041
PC(P-18:1/22:6)	88.0691	2.96937	88.6891	9.33801	0.918015	0.93079
PE(16:0_16:0)	1387.17	71.142	1489.45	144.057	0.332069	0.373852
PE(16:0_16:1)	3332.26	106.365	3393.66	102.944	0.512199	0.555791
PE(16:0_18:1)	25688.2	761.032	24299.8	116.094	0.0353951	0.0524752
PE(16:0_18:2)	9417.57	733.617	7418.09	170.13	0.0100409	0.0184204
PE(34:3)	373.229	20.0242	314.177	34.6754	0.0630134	0.0873283
PE(35:1)	1965.97	53.5358	1800	74.5643	0.0351317	0.0523894
PE(35:2)	1031.26	50.8449	812.422	26.5081	0.00271481	0.00649862
PE(36:0)	540.726	67.4002	434.24	60.8074	0.111984	0.146441
PE(18:0_18:1)	86608.2	4641.28	76607.3	2151.69	0.0276323	0.0425845
PE(18:1_18:1)\PE(18:0_18:2)	42440.1	714.902	25223	1165.74	2.61643e-05	0.000464872
PE(36:3)	2392.17	23.6175	1921.16	87.3896	0.000839494	0.00327047
PE(16:0_20:4)	1525.41	91.9939	2524.65	131.446	0.000418793	0.00205061
PE(36:5)	377.172	55.5785	467.653	28.9298	0.0666813	0.0914179
PE(37:4)	620.112	38.7034	432.002	36.3097	0.00356839	0.00811543
PE(18:0_20:3)	12697.6	533.27	9667.31	709.206	0.00409034	0.00895309
PE(18:0_20:4)	8604.9	223.89	12885	608.682	0.000334234	0.0018134
PE(38:5)	5536	36.4905	6212.93	418.825	0.0493684	0.0705264
PE(16:0_22:6)	1055.32	47.6684	1522.46	16.3348	8.79741e-05	0.000830867
PE(39:6)	70.4418	9.28438	114.67	11.3922	0.0064602	0.0128699
PE(18:0_22:4)	4234.65	43.3542	4566.93	126.281	0.0125405	0.0220539
PE(40:5)	5791.88	42.128	6700.62	335.79	0.00965454	0.0179551
PE(18:0_22:6)	5320.35	97.2031	7145.51	300.699	0.000561261	0.00253313
PE(40:7)	1975.35	37.3568	1568.27	169.75	0.0153918	0.0261661
PE(O-34:1)	3002.15	105.509	4905.84	104.558	2.43816e-05	0.000464872
PE(O-16:0/18:2)	98.801	5.1605	102.253	4.57276	0.434808	0.479983
PE(O-36:3)	132.772	19.6131	103.544	1.46749	0.0617183	0.0860008
PE(O-16:0/20:4)	147.569	30.8242	574.458	52.1616	0.00025883	0.00153492
PE(O-36:5)	16.3089	12.0159	54.0914	1.70838	0.00572268	0.0117684
PE(O-38:4)	585.069	31.4785	919.6	75.7391	0.00211811	0.00556823
PE(O-38:5)	575.389	59.4708	747.136	63.6699	0.0269191	0.041856
PE(O-16:0/22:6)	1963.59	32.1636	2409.15	102.57	0.00199368	0.00543731
PE(O-18:0/22:5) (a)	280.604	42.3959	506.086	21.2579	0.00118584	0.00417088
PE(O-18:0/22:6)	167.601	11.5481	340.077	33.0237	0.00103229	0.00373382
PE(O-18:1/22:6)	107.062	12.9398	59.349	12.6028	0.0102206	0.0186161
PE(P-15:0/20:4)	77.4696	9.77297	101.642	13.57	0.0665057	0.0914179
PE(P-15:0/22:6)	52.9199	3.05265	61.6385	22.4851	0.542142	0.579649
PE(P-16:0/18:1)	32525.6	1151.94	42562.9	2006.75	0.00167951	0.00500907
PE(P-16:0/18:2)	1264.92	143.109	1876.03	104.281	0.00393596	0.008838
PE(P-16:0/20:3)	1702.47	58.5737	2228.88	66.7936	0.000508169	0.00235606
PE(P-16:0/20:4)	9922.79	22.0753	13743.9	626.684	0.000455884	0.00215279
PE(P-16:0/20:5)	1115.43	133.034	1463.7	178.422	0.0535157	0.0760251
PE(P-16:0/22:4)	2477.2	112.317	3182.66	137.051	0.00231883	0.00571305
PE(P-16:0/22:5)	8725.09	173.023	9753.53	581.101	0.0424762	0.061894
PE(P-16:0/22:6)	7738.35	113.885	9999.22	135.007	2.44994e-05	0.000464872
PE(P-17:0/20:4)	518.033	32.0525	659.338	25.0565	0.00384524	0.00867732
PE(P-17:0/22:6)	396.719	31.5798	427.286	28.6037	0.281901	0.3202
PE(P-18:0/18:1)	20296.6	195.459	28102.2	335.652	4.06526e-06	0.000345547
PE(P-18:0/18:2)	766.97	64.6163	1219.79	49.6178	0.000650954	0.00283232
PE(P-18:0/20:3)	1125.36	105.965	1549.27	139.765	0.0138498	0.0238628
PE(P-18:0/20:4)	6247.84	358.036	10800.9	175.66	3.85817e-05	0.00056219
PE(P-18:0/20:5)	674.746	24.7356	1128.71	48.0736	0.000129987	0.00100445
PE(P-18:0/22:4)	1408.6	90.8769	2330.61	139.754	0.000663485	0.00284351
PE(P-18:0/22:5)	3602.97	113.435	4982.96	187.115	0.00039886	0.00205061
PE(P-18:0/22:6)	4001.22	71.8905	7661.5	449.719	0.000154433	0.00112516
PE(P-18:1/18:1)	14376.9	371.213	9904.3	617.028	0.000423261	0.00205061
PE(P-18:1/18:2)	452.933	38.4661	424.668	11.2331	0.288901	0.327421
PE(P-18:1/20:3)	3203.43	66.9051	1826.16	59.5894	1.18272e-05	0.000433501
PE(P-18:1/20:4)	4408.6	350.28	3765.99	240.532	0.0588342	0.0824325
PE(P-18:1/20:5) (a)	472.91	17.7936	399.066	50.6692	0.0758545	0.102343
PE(P-18:1/20:5) (b)	471.847	19.173	398.368	50.5844	0.0782892	0.105072
PE(P-18:1/22:4)	875.519	81.6012	548.367	28.94	0.00281747	0.0066833
PE(P-18:1/22:5)	2198.07	106.328	1246.84	42.2666	0.000135196	0.0010291
PE(P-18:1/22:6)	3104	98.5118	2362.22	191.47	0.00396241	0.008838
PE(P-19:0/20:4)	49.8778	5.09441	70.9003	11.2446	0.0419867	0.0613559
PE(P-20:0/18:1)	555.727	62.2155	654.216	31.891	0.0712085	0.0968436
PE(P-20:0/18:2)	34.981	4.96057	36.0998	11.7013	0.8862	0.902119
PE(P-20:0/20:4)	83.1117	14.2355	113.075	20.7846	0.108441	0.142172
PE(P-20:0/22:6)	41.9127	5.86092	66.8645	8.00005	0.0120824	0.0216212
PE(P-20:1/20:4)	46.2468	3.708	36.0628	4.83762	0.0443873	0.0643112
PE(P-20:1/22:6)	35.3228	13.9286	38.5414	9.01888	0.753791	0.787773
PG(34:1)	12600.7	533.588	12650.2	1095.71	0.947304	0.952909
PG(34:2)	585.755	65.2393	447.423	13.0497	0.0227324	0.0358932
PG(36:1)	8096	457.677	10905.1	936.482	0.0095332	0.0178093
PG(36:2)	4573.43	542.054	2917.56	241.489	0.00844191	0.0160648
PI(16:0/16:0)	25.0233	8.65626	369.712	18.2813	7.84543e-06	0.000400117
PI(16:0_16:1)	155.877	11.9713	468.33	27.9391	5.84722e-05	0.000662685
PI(34:0)	45.7002	11.5972	646.915	26.3728	3.49749e-06	0.000345547
PI(34:1)	1933.22	184.077	6900.59	301.738	1.68992e-05	0.000464872
PI(35:1)	312.864	48.061	918.533	38.3012	6.908e-05	0.000718996
PI(17:0_18:2) (a+b)	151.661	28.3441	235.276	13.9782	0.0101637	0.0185787
PI(18:0_18:1)	6059.65	180.159	19123	663.027	5.07018e-06	0.000353628
PI(36:2) (a+b)	14952.9	283.16	18223.2	590.561	0.000983098	0.00363319
PI(36:3)	1928.1	108.332	1969.95	91.2272	0.635778	0.675514
PI(16:0_20:4)	371.03	16.5792	470.502	35.9823	0.0121687	0.0216995
PI(17:0_20:4) (a+b)	67.9833	7.00268	56.0787	7.98471	0.124166	0.160316
PI(18:0/20:2)	1911.26	86.0226	2667.33	65.4018	0.000266006	0.00154163
PI(18:0_20:3)	10791.5	156.951	6359.5	274.249	1.70329e-05	0.000464872
PI(18:0_20:4)	11361.7	368.143	5879.9	314.375	3.98572e-05	0.000564644
PI(38:5)	1608.13	53.8254	1202.64	115.968	0.00535163	0.0111401
PI(38:6)	39.5889	8.53494	91.2201	11.7019	0.00349475	0.00799247
PI(40:4)	407.038	41.7181	713.919	51.903	0.00133522	0.00430662
PI(40:5)	1110.22	26.4004	1099.96	62.9086	0.807419	0.836959
PI(18:0_22:6)	186.973	17.7778	435.6	17.5424	6.63911e-05	0.000718996
PS(36:1)	202042	12650.2	228199	8570.87	0.0413514	0.0606012
PS(36:2)	44953.3	2615.67	41143.8	1254.15	0.0852902	0.112982
PS(38:3)	11216.1	749.363	11579.5	177.691	0.459697	0.503102
PS(38:4)	6364.29	276.609	9196.22	645.111	0.00220612	0.005676
PS(38:5)	887.383	91.713	1214.76	61.3824	0.00680014	0.0134944
PS(40:5)	55627.6	3514.58	63901.6	1279.94	0.0185955	0.0300117
PS(40:6)	33011	1557.61	37477.1	1098.26	0.0153632	0.0261661
Sulfatide (d18:1:/24:0)	4048.53	645.413	2087.67	48.5959	0.00630856	0.0126668
Sulfatide (d18:1:/24:1(OH))	3376.6	499.982	1950.29	295.381	0.0131151	0.0228284
Sulfatide (d18:1:/24:1)	89486.8	7374.68	44179.7	3324.6	0.000632064	0.0027789
Desmosterol(16:0)	7095.01	442.877	3078.08	109.878	0.000107894	0.000915022
Desmosterol(18:1)	823.597	133.907	639.403	34.801	0.0824027	0.110014
Desmosterol(18:2)	687.182	166.666	483.753	132.481	0.173274	0.211411
DG(14:0_16:0)	9282.18	595.164	10447.9	707.224	0.0942859	0.124253
DG(14:0_18:1)	7083.95	197.959	4447.38	91.1097	3.06454e-05	0.000470047
DG(14:0_18:2)	943.695	196.69	504.863	45.5924	0.0196974	0.0314912
DG(15:0_16:0)	6999.8	529.399	3382.92	220.814	0.000399144	0.00205061
DG(15:0_18:1)	3487.48	207.162	1686.3	202.344	0.000420957	0.00205061
DG(16:0_16:0)	100638	4211.05	83239.6	3103.52	0.00450456	0.00968487
DG(16:0_16:1)	21826	469.732	14598.8	649.24	9.8072e-05	0.000893155
DG(16:0_18:0)	186081	8874.37	146411	10785.7	0.00793262	0.0152666
DG(16:0_18:1)	138475	2979.42	96454.8	2582.04	5.06676e-05	0.00062702
DG(16:0_18:2)	7570.61	543.173	3393.15	264.022	0.000278182	0.00155904
DG(16:0_20:4)	589.342	106.876	588.631	19.8749	0.991494	0.993442
DG(16:0_22:5)	884.353	148.253	521.606	56.3964	0.0166625	0.0275906
DG(16:0_22:6)	470.844	51.6336	474.703	8.0017	0.904401	0.918814
DG(16:1_18:1)	14681.2	295.977	7101.36	347.052	8.67155e-06	0.000402044
DG(17:0_16:0)	21076.4	1544.33	9544.5	199.313	0.000212922	0.00136313
DG(17:0_18:1)	30226.7	2050.67	12256.7	1307.99	0.000214936	0.00136313
DG(17:1_18:1)	6262.11	64.308	2852.41	273.363	3.02187e-05	0.000470047
DG(18:0_18:0)	69461.3	1859.67	34304	4389.78	0.000216497	0.00136313
DG(18:0_18:1)	118470	1090.64	112149	2282.62	0.0123698	0.0219049
DG(18:0_18:2)	20779.9	400.13	12562.8	790.224	8.77291e-05	0.000830867
DG(18:0_20:4)	19838.5	687.602	9852.66	827.189	8.74887e-05	0.000830867
DG(18:0_22:6)	3135.59	421.562	2771.41	478.244	0.378463	0.423281
DG(18:1_18:1)	213288	3850.72	94575.9	5584.59	7.05657e-06	0.000399872
DG(18:1_18:2)	23952.3	1220.74	10454	716.119	7.86392e-05	0.00080212
DG(18:1_18:3)	733.114	75.9882	400.558	60.5746	0.0040597	0.00892434
DG(18:1_20:3)	8104.29	733.728	2381.92	40.9664	0.000174863	0.00123516
DG(18:1_20:4)	1143.72	58.4698	593.327	74.8472	0.000553974	0.00252256
DG(18:1_22:5)	522.648	46.1387	223.181	53.0114	0.00179648	0.00509002
DG(18:1_22:6)	584.361	109.56	318.866	40.3504	0.0169795	0.0279341
DG(18:2_18:2)	3662.34	179.739	1566.12	93.4534	5.6965e-05	0.000660276
TG(48:0) [NL-16:0]	39436.8	2355.88	22613	2196.74	0.000827323	0.00327047
TG(48:0) [NL-18:0]	6721.09	432.324	4192.92	158.019	0.000681566	0.00284917
TG(48:0) [SIM]	21187.5	1130.12	12487.4	1104.29	0.000675043	0.00284522
TG(48:1) [NL-16:1]	25157.2	1554.02	14501.4	2073.17	0.00205299	0.00548182
TG(48:1) [NL-18:1]	18615.1	1358.32	10974	914.547	0.00127336	0.00430075
TG(48:1) [SIM]	46829.4	2869.97	26239.5	2875.6	0.000928743	0.00345736
TG(48:2) [NL-14:0]	5603.13	458.793	3028.29	301.449	0.00124866	0.00428811
TG(48:2) [NL-14:1]	3116.83	283.45	1623.34	175.189	0.00148403	0.00461498
TG(48:2) [NL-16:1]	36230.8	2601.36	19393.3	2451.49	0.00122844	0.00426195
TG(48:2) [NL-18:2]	4877.2	295.633	2800.32	456.687	0.00271181	0.00649862
TG(48:2) [SIM]	35869.8	2143.54	18715.3	2608.08	0.000919352	0.00344757
TG(48:3) [NL-14:0]	786.371	32.3519	447.544	74.8664	0.00197653	0.00541953
TG(48:3) [NL-16:1]	14449.1	835.208	7894.84	1186.88	0.00144196	0.00453949
TG(48:3) [NL-18:3]	294.862	25.6234	167.239	15.2044	0.00176162	0.00509002
TG(48:3) [SIM]	13680.8	499.605	7634.6	1199.42	0.00128686	0.00430662
TG(49:1) [NL-16:1]	8343.79	377.894	4783.84	777.036	0.00203928	0.00547386
TG(49:1) [NL-17:1]	3524.65	169.009	2015.28	330.009	0.00213321	0.00557918
TG(49:1) [SIM]	20699.2	1450.29	11960.7	1631.22	0.00227097	0.0057054
TG(50:0) [NL-18:0]	9218.19	616.112	6981.03	453.577	0.00715667	0.0140381
TG(50:0) [SIM]	11961.8	325.912	8874.22	853.625	0.00425161	0.00926633
TG(50:1) [NL-14:0]	2001.73	203.049	1256.54	13.2843	0.00316385	0.00736786
TG(50:1) [NL-16:0]	41195.5	3129.28	23025.5	964.956	0.000655321	0.00283232
TG(50:1) [NL-18:1]	27035.3	2553.14	15614.1	905.578	0.00187005	0.00521163
TG(50:1) [SIM]	40184.2	1407.89	23636.9	1647.66	0.000188907	0.00123516
TG(50:2) [NL-14:0]	3637.06	237.358	2009.88	85.8705	0.000366222	0.00192549
TG(50:2) [NL-16:1]	17481	1313.39	9751.78	1208.32	0.00168977	0.00501036
TG(50:2) [NL-18:1]	22703.5	1442.62	12527.5	862.124	0.000467282	0.00218637
TG(50:2) [NL-18:2]	7861.97	509.748	4196.6	485.547	0.000837356	0.00327047
TG(50:2) [SIM]	39726.9	3296.35	21826.7	1943.05	0.00126121	0.00428811
TG(50:3) [NL-14:0]	1143.81	134.758	605.038	11.5976	0.00231433	0.00571305
TG(50:3) [NL-14:1]	1046.47	66.0038	550.515	56.8297	0.000592883	0.00265237
TG(50:3) [NL-16:1]	14506.2	1307.02	7924.83	987.289	0.00224054	0.0057054
TG(50:3) [NL-18:2]	6698.77	541.057	3664.91	564.416	0.00255224	0.00616891
TG(50:3) [NL-18:3]	453.367	44.5535	247.081	15.6044	0.00163357	0.00492971
TG(50:3) [SIM]	20225.9	1397.19	10740.1	1303.15	0.00100487	0.00368693
TG(50:4) [NL-14:0]	321.068	36.1469	165.352	5.0959	0.00178935	0.00509002
TG(50:4) [NL-18:3]	417.752	40.1367	211.438	14.8684	0.00112517	0.00398499
TG(50:4) [NL-20:4]	67.0046	7.32832	37.0917	7.27016	0.00739015	0.0143854
TG(50:4) [SIM]	5202.45	507.923	2781.58	282.337	0.00195625	0.00539291
TG(51:0) [NL-16:0]	980.354	75.6659	577.439	49.9635	0.00153325	0.00469198
TG(51:0) [SIM]	161365	5988.17	82390	6706.6	0.000108834	0.000915022
TG(51:1) [NL-17:0]	3045.89	210.024	1768.81	220.904	0.00191459	0.00530674
TG(51:1) [SIM]	9343.61	563.192	5515.9	487.242	0.00087988	0.00333832
TG(51:2) [NL-15:0]	1762.31	168.992	994.961	91.0606	0.00228412	0.00571029
TG(51:2) [NL-17:0]	1963.76	146.642	1120.76	133.564	0.00181433	0.0051122
TG(51:2) [NL-17:1]	2745.08	137.107	1532.53	179.657	0.000745963	0.00304353
TG(51:2) [SIM]	12072.8	819.305	6900.44	763.646	0.00132461	0.00430662
TG(52:1) [NL-18:0]	10807.8	811.065	7182.41	269.031	0.00182633	0.00511774
TG(52:1) [NL-18:1]	10509.6	1346.78	6524.68	311.796	0.00752842	0.0145988
TG(52:1) [SIM]	16476.4	2142.69	10776.6	306.068	0.0103303	0.0187489
TG(52:2) [NL-16:0]	29737	3296.17	15553.7	410.116	0.0017825	0.00509002
TG(52:2) [NL-18:2]	1872.58	114.165	1006.42	53.2925	0.000284924	0.00157947
TG(52:2) [SIM]	50737.3	5121.87	26911.6	662.895	0.00132994	0.00430662
TG(52:3) [NL-16:1]	6270.91	664.859	3392.09	303.959	0.0024156	0.00592287
TG(52:3) [NL-18:2]	9567.39	887.954	4922.34	161.407	0.000875314	0.00333832
TG(52:3) [SIM]	29068.4	3514.1	15384.2	733.579	0.00272687	0.00649862
TG(52:4) [NL-16:1]	1901.25	271.645	1020.19	107.784	0.00641974	0.0128395
TG(52:4) [NL-18:2]	6787.33	493.396	3309.96	249.912	0.000403669	0.00205061
TG(52:4) [NL-18:3]	913.787	141.788	464.493	14.8512	0.00547533	0.0113513
TG(52:4) [SIM]	11694.7	1667.78	5397.59	274.82	0.00296921	0.00696687
TG(52:5) [NL-18:3]	639.84	123.577	281.56	21.4501	0.00777414	0.0150182
TG(52:5) [NL-20:4]	102.103	6.54043	58.4271	7.24615	0.00149362	0.00461665
TG(52:5) [NL-20:5]	89.5627	9.47771	44.6337	7.47288	0.00297799	0.00696687
TG(52:5) [SIM]	2767.68	502.593	1464.9	144.142	0.0124897	0.0220406
TG(53:2) [NL-18:1]	2551.16	257.615	1400.36	74.4704	0.00174919	0.00509002
TG(53:2) [SIM]	3970.82	280.21	2266.18	175.576	0.00086996	0.00333832
TG(54:0) [NL-18:0]	2389.32	212.507	1489	198.273	0.00582511	0.0118937
TG(54:0) [SIM]	6127.53	334.381	3751.09	417.746	0.00153639	0.00469198
TG(54:1) [NL-18:1]	2393.59	128.81	1456.56	35.7179	0.000264031	0.00154163
TG(54:1) [SIM]	7445.2	680.875	4557.34	223.187	0.00221475	0.005676
TG(54:2) [NL-18:0]	15424	1004.03	7993.43	381.573	0.000278023	0.00155904
TG(54:2) [NL-20:1]	824.453	157.99	463.858	25.3171	0.0174908	0.0284994
TG(54:2) [SIM]	31019	1620.42	16371.3	807.715	0.000150481	0.00111225
TG(54:3) [NL-18:1]	82484.8	6003.62	42065	1649.4	0.000356314	0.00189292
TG(54:3) [NL-18:2]	2904.82	318.727	1446.53	56.1778	0.0014544	0.00455058
TG(54:3) [SIM]	58245.6	5120.57	30385.5	1256.06	0.000791054	0.00320189
TG(54:4) [NL-18:2]	9368.95	1069.48	4470.34	144.052	0.00141411	0.00450749
TG(54:4) [NL-20:3]	83.7373	13.0891	50.3035	7.83235	0.0191621	0.0307316
TG(54:4) [SIM]	22307.4	2831.79	10903.8	239.045	0.00225151	0.0057054
TG(54:5) [NL-20:4]	93.7465	18.1082	63.5761	7.5105	0.0560611	0.0791998
TG(54:5) [SIM]	1585.94	68.5457	1122.96	185.892	0.0155091	0.0261909
TG(54:6) [NL-20:5]	128.304	67.5027	55.9071	11.7202	0.141188	0.179119
TG(54:6) [NL-22:6]	82.5148	35.2512	44.4363	8.3239	0.142729	0.179732
TG(54:6) [SIM]	304.295	75.2976	156.056	9.00917	0.0276382	0.0425845
TG(54:7) [NL-20:5]	77.3502	49.3743	31.3889	7.33358	0.185979	0.224761
TG(54:7) [NL-22:6]	63.779	32.3521	30.573	4.15656	0.152634	0.189861
TG(54:7) [SIM]	959.301	94.9786	497.33	22.1953	0.00120308	0.00420255
TG(56:6) [NL-20:4]	138.739	36.0971	84.0543	0.861467	0.0586042	0.0823365
TG(56:6) [NL-22:5]	67.0041	17.9109	33.8595	8.43635	0.0441334	0.0641255
TG(56:6) [SIM]	816.552	119.044	524.461	51.6309	0.0175574	0.0285169
TG(56:7) [NL-20:4]	43.8799	20.5853	22.3982	2.20198	0.146713	0.184295
TG(56:7) [NL-20:5]	161.891	112.966	59.082	21.38	0.196347	0.232807
TG(56:7) [NL-22:5]	32.017	13.3395	16.8654	3.37769	0.12917	0.166355
TG(56:7) [NL-22:6]	205.3	116.59	100.026	20.2781	0.19821	0.232807
TG(56:7) [SIM]	545.444	180.471	308.067	31.1433	0.0881301	0.116441
TG(56:8) [NL-20:4]	22.904	14.1259	11.1891	1.23627	0.225687	0.259235
TG(56:8) [NL-20:5]	97.1882	49.3639	39.173	9.57061	0.11633	0.151735
TG(56:8) [NL-22:6]	87.3792	48.9288	43.454	5.05389	0.19684	0.232807
TG(56:8) [SIM]	1180.42	173.048	600.55	28.7266	0.00460604	0.00981292
TG(56:9) [NL-22:6]	19.0399	10.1804	9.75359	2.0607	0.196416	0.232807
TG(56:9) [SIM]	1416.81	152.31	692.733	38.8331	0.00133728	0.00430662
TG(58:10) [NL-22:6]	22.8387	12.9195	8.73566	3.07406	0.1397	0.177673
TG(58:10) [SIM]	396.971	38.5337	197.799	11.5474	0.00101549	0.0036993
TG(58:8) [NL-22:6]	116.531	79.8917	46.7993	15.0207	0.211534	0.245746
TG(58:8) [SIM]	447.724	125.025	201.964	2.4146	0.0271755	0.0421262
TG(58:9) [NL-22:6]	53.3904	34.7217	21.8117	5.35547	0.194494	0.232599
TG(58:9) [SIM]	438.527	89.6593	219.584	16.0688	0.0141081	0.024226
TG(O-50:1) [NL-15:0]	264.936	4.11013	190.229	7.52527	0.000112383	0.000915022
TG(O-50:1) [NL-16:0]	2050.76	99.4175	1311.43	25.3878	0.000237087	0.00143946
TG(O-50:1) [NL-18:1]	1032.58	47.325	858.001	21.9577	0.00440586	0.00952208
TG(O-50:1) [SIM]	1796.29	77.693	1136.49	22.1228	0.000144936	0.00108702
TG(O-50:3) [NL-18:2]	2862.33	163.005	1550.95	252.985	0.00165121	0.00495364
TG(O-50:3) [SIM]	8992.49	632.76	4817.6	734.857	0.00172822	0.00509002
TG(O-52:0) [NL-16:0]	359.972	6.86391	218.894	6.78117	1.44361e-05	0.000464872
TG(O-52:0) [SIM]	11379.3	2742.02	18412.6	6333.13	0.15229	0.189861
TG(O-52:2) [NL-16:0]	112.257	5.77547	60.6783	1.73492	0.000120875	0.000948407
TG(O-52:2) [NL-18:1]	350.2	36.6522	172.072	22.7482	0.00202222	0.00545679
TG(O-52:2) [SIM]	1069.98	85.0179	551.522	50.1796	0.000810017	0.00325282
Ubiquinone	4989.18	45.7733	6299.39	491.052	0.01002	0.0184204
