# Supplementary material for: Exosomes containing HIV protein Nef reorganize lipid rafts potentiating inflammatory response in bystander cells
Source: PLoS Pathog. 2019 Jul 25;15(7):e1007907. doi: 10.1371/journal.ppat.1007907 (PMC6657916; doi:10.1371/journal.ppat.1007907)
Supplement: S3 Dataset — (XLSX) [file ppat.1007907.s003.xlsx]

## Sheet: For Publication
Lipidomics Panel - Mouse Plasma
exGFP Plasma			exNef Plasma
Lipid Species	Average (pmol/ml)	SD	Average (pmol/ml)	SD	t-test	BH t-test
AcylCarnitine(12:0)	20.9381	10.7349	20.386	10.2655	0.929252	0.994479
AcylCarnitine(13:0)	2.62134	1.93454	2.48577	1.08522	0.88397	0.994479
AcylCarnitine(14:0)	48.525	28.861	38.531	16.8687	0.480794	0.994479
AcylCarnitine(14:1)	63.6279	33.3761	55.2993	25.7884	0.639029	0.994479
AcylCarnitine(14:2)	12.2274	6.09818	11.3941	5.55296	0.809554	0.994479
AcylCarnitine(15:0)	3.6971	1.37879	3.31648	1.35108	0.639513	0.994479
AcylCarnitine(16:0)	112.64	34.0003	96.1747	15.7618	0.307112	0.994479
AcylCarnitine(16:1)	45.8395	25.0954	38.8071	18.3004	0.591349	0.994479
AcylCarnitine(17:0)	2.66298	1.55917	1.64483	0.970378	0.20431	0.994479
AcylCarnitine(18:0)	22.2566	3.75243	21.9023	6.77622	0.913021	0.994479
AcylCarnitine(18:1)	136.61	59.3967	133.503	64.2436	0.932413	0.994479
AcylCarnitine(18:2)	27.6656	10.9278	28.8305	10.2197	0.852567	0.994479
dhCer(d18:0/22:0)	166.571	142.059	202.783	135.842	0.677858	0.994479
dhCer(d18:0/24:0)	202.124	129.018	213.012	163.234	0.904188	0.994479
dhCer(d18:0/24:1)	149.697	71.2006	139.79	68.2663	0.81065	0.994479
Cer(d17:1/16:0)	14.4184	7.17208	13.7065	6.05182	0.85631	0.994479
Cer(d17:1/18:0)	4.00597	1.94434	4.72345	1.86949	0.529371	0.994479
Cer(d17:1/22:0)	20.6897	8.19904	23.7855	13.6308	0.643802	0.994479
Cer(d17:1/23:0)	21.903	6.98463	30.1154	12.8556	0.209223	0.994479
Cer(d17:1/24:0)	69.4879	36.3248	84.6848	57.3174	0.605017	0.994479
Cer(d17:1/24:1)	27.0188	6.87595	28.3498	5.77499	0.724107	0.994479
Cer(d18:1/16:0)	108.408	46.9094	84.6912	36.606	0.351916	0.994479
Cer(d18:1/17:0)	3.40697	1.74517	4.36265	2.38662	0.446877	0.994479
Cer(d18:1/18:0)	6.79177	3.23202	5.18181	3.62542	0.479758	0.994479
Cer(d18:1/20:0)	16.2373	4.31817	16.8718	6.27943	0.842485	0.994479
Cer(d18:1/22:0)	1171.65	494.319	1201.4	742.536	0.936499	0.994479
Cer(d18:1/23:0)	472.972	166.209	495.068	254.51	0.862234	0.994479
Cer(d18:1/24:0)	1955.98	863.628	1798.01	1023.41	0.778518	0.994479
Cer(d18:1/24:1)	1682.4	381.058	1549.73	451.142	0.594175	0.994479
Cer(d18:1/26:0)	39.6473	17.0795	27.5926	39.3742	0.552824	0.994479
Cer(d18:2/22:0)	22.5154	9.7226	25.6888	13.158	0.644901	0.994479
Cer(d18:2/23:0)	14.3922	5.95651	13.7587	7.10625	0.870421	0.994479
Cer(d18:2/24:0)	73.3351	32.1958	70.2914	40.1377	0.887672	0.994479
Cer(d18:2/24:1)	25.7986	8.8765	25.9685	6.06474	0.969885	0.994479
Cer(d19:1/22:0)	2.39302	1.23572	1.41954	0.891779	0.303196	0.994479
Cer(d19:1/23:0)	3.87527	1.9832	4.26684	1.56035	0.831831	0.994479
Cer(d19:1/24:0)	9.27049	3.62055	10.3144	16.0666	0.936824	0.994479
Cer(d19:1/24:1)	1.65861	0.189228	2.08817	1.3623	0.548233	0.994479
Cer(d20:1/22:0)	5.99003	3.74706	5.88871	2.70463	0.963595	0.994479
Cer(d20:1/23:0)	4.12968	1.89588	4.66067	2.95472	0.751923	0.994479
Cer(d20:1/24:0)	17.2803	7.5001	16.1087	17.2304	0.906264	0.994479
HexCer(d18:1/16:0)	292.271	45.4124	276.83	91.9344	0.719923	0.994479
HexCer(d18:1/18:0)	61.1922	28.1044	90.241	29.121	0.109227	0.994479
HexCer(d18:1/20:0)	40.847	10.4339	36.9356	11.9211	0.558803	0.994479
HexCer(d18:1/22:0)	328.496	99.808	318.996	68.8172	0.851634	0.994479
HexCer(d18:1/24:0)	348.302	74.9676	272.534	63.2057	0.0876683	0.994479
HexCer(d18:1/24:1)	405.886	81.8002	374.489	85.8869	0.531326	0.994479
HexCer(d18:2/22:0)	35.1376	6.90723	31.9789	6.35212	0.428883	0.994479
HexCer(d18:2/24:0)	16.5097	5.97014	13.4726	3.60169	0.311064	0.994479
Hex2Cer(d18:2/16:0)	15.7567	6.34326	18.0092	9.85564	0.647918	0.994479
SM(d17:1/14:0)	6.69255	2.40421	7.18397	0.945143	0.651228	0.994479
SM(d18:1/14:0)/SM(d16:1/16:0)	91.0978	60.6599	75.0979	41.1336	0.615164	0.994479
SM(d18:2/14:0)	19.5759	10.0653	19.0698	4.15209	0.911607	0.994479
SM(d17:1/16:0)	1090.98	326.231	985.006	194.053	0.509609	0.994479
SM(d18:0/16:0)	280.688	101.092	266.603	113.449	0.824955	0.994479
SM(d18:1/16:0)	14438.8	2858.97	13878.5	1873.4	0.696444	0.994479
SM(d18:2/16:0)	2707.81	816.331	2684.22	617.149	0.956087	0.994479
SM(34:3)	23.3174	8.03513	21.5039	4.72464	0.643911	0.994479
SM(35:1)	241.933	69.6273	210.467	65.7101	0.439494	0.994479
SM(35:2)	78.8669	24.1053	71.3191	18.8318	0.55904	0.994479
SM(d18:1/18:0)/SM(d16:1/20:0)	1042.08	298.438	925.656	328.038	0.534649	0.994479
SM(d18:2/18:0)	438.17	127.937	368.312	143.74	0.394757	0.994479
SM(d18:2/18:1)	100.496	25.1848	98.2872	10.7655	0.84736	0.994479
SM(37:1)	1349.39	264.115	1339.19	311.756	0.952443	0.994479
SM(37:2)	204.924	48.4953	196.075	33.6114	0.721016	0.994479
SM(d18:1/20:0)/SM(d16:1/22:0)	793.853	351.707	734.885	305.524	0.762891	0.994479
SM(d18:2/20:0)	452.572	164.297	392.445	119.945	0.485648	0.994479
SM(d16:1/23:0)/SM(d17:1/22:0)	605.676	329.628	641.635	320.228	0.851844	0.994479
SM(d18:0/22:0)	1090.1	528.54	1062.62	485.317	0.927116	0.994479
SM(d18:1/22:0)/SM(d16:1/24:0)	7670.52	3876.03	8112.5	3867.89	0.847232	0.994479
SM(40:2)	5373.74	2587.29	5211.57	1810.58	0.90239	0.994479
SM(40:3)	80704.2	14730.5	72887	11552.7	0.330481	0.994479
SM(41:0)	182.851	40.4926	160.77	29.532	0.305826	0.994479
SM(41:1)	1901.15	756.564	1795.47	715.648	0.808712	0.994479
SM(41:2)	1906.17	585.083	1955.43	573.772	0.88586	0.994479
SM(d18:1/24:0)	4341.92	2130.12	4060.5	2134.21	0.823777	0.994479
SM(42:2)	17992.5	5270.2	18126.1	3973.67	0.961454	0.994479
SM(43:1)	265.308	103.178	223.058	94.9914	0.477527	0.994479
SM(43:2)	231.644	73.5428	205.684	48.7619	0.487641	0.994479
SM(44:1)	47.7128	18.7819	41.9694	20.3452	0.622411	0.994479
LPC(14:0)	731.309	170.588	690.48	44.6027	0.583081	0.994479
LPC(15:0)	1147.2	148.054	1191.87	280.259	0.73713	0.994479
LPC(16:0)	275139	40302	276278	50030.9	0.966211	0.994479
LPC(16:1)	8745.72	2185.61	8270.88	620.014	0.619786	0.994479
LPC(17:0)	2826.76	540.947	2811.62	674.77	0.966639	0.994479
LPC(17:1)	1037.86	213.701	994.077	109.498	0.664685	0.994479
LPC(18:0)	74613.8	13319.2	71937.1	14023.6	0.741621	0.994479
LPC(18:1)	75199.8	18901.6	69348.3	5412.67	0.482721	0.994479
LPC(18:2)	139377	25353.3	124595	11169.4	0.220499	0.994479
LPC(18:3)	2778.65	599.484	2506.04	118.856	0.300178	0.994479
LPC(19:0)	2634.66	480.267	2790.74	640.288	0.643163	0.994479
LPC(19:1)	318.86	74.5311	311.799	23.5891	0.829349	0.994479
LPC(20:0)	3486.24	1068.09	3976.73	1286.75	0.488928	0.994479
LPC(20:1)	3513.59	933.146	3454.54	422.167	0.890505	0.994479
LPC(20:2)	2306.19	597.903	2139.26	279.616	0.549436	0.994479
LPC(20:3)	14881.7	4727.31	13182.5	1582.2	0.423243	0.994479
LPC(20:4)	25831	9659.56	23814.5	6461.04	0.679801	0.994479
LPC(20:5)	3078.22	1158.89	2830.84	447.843	0.636249	0.994479
LPC(22:0)	1045.73	372.852	984.332	117.429	0.708478	0.994479
LPC(22:1)	1121	291.613	1090.38	135.69	0.82033	0.994479
LPC(22:4)	361.154	97.4829	311.469	28.3696	0.258265	0.994479
LPC(22:5)	3435.75	855.152	3099.76	388.742	0.401512	0.994479
LPC(22:6)	29951.3	7056.92	25897.6	2093.59	0.207105	0.994479
LPC(24:0)	646.456	114.461	688.86	170.713	0.624258	0.994479
LPC(26:0)	192.469	71.6378	138.53	47.8303	0.156072	0.994479
LPC(O-16:0)	594.615	102.149	587.432	105.343	0.906941	0.994479
LPC(O-18:0)	212.295	29.2434	201.514	48.0285	0.648676	0.994479
LPC(O-18:1)	371.117	75.6924	431.973	108.141	0.285137	0.994479
LPC(O-20:0)	104.732	21.0493	92.6004	21.933	0.351345	0.994479
LPC(O-20:1)	15.8921	2.4826	15.163	4.01517	0.713132	0.994479
LPC(O-22:0)	31.2154	8.96462	30.4124	8.30405	0.875325	0.994479
LPC(O-22:1)	27.0464	4.00167	25.3227	6.44092	0.589885	0.994479
LPC(O-24:0)	12.9984	4.57387	13.8452	3.97182	0.739129	0.994479
LPC(O-24:1)	20.6424	6.35362	17.7064	3.4763	0.344139	0.994479
LPC(O-24:2)	6.05314	1.43767	7.35607	1.84343	0.202113	0.994479
LPC(P-16:0)	83.1296	17.5719	78.5462	18.7951	0.671865	0.994479
LPC(P-17:0)	2642.72	519.702	2416.29	220.49	0.349045	0.994479
LPC(P-18:0)	291.131	58.0417	292.357	67.0356	0.973644	0.994479
LPC(P-18:1)	6.25396	1.93286	5.73223	1.18241	0.585174	0.994479
LPC(P-20:0)	12.7766	2.14471	13.9422	3.18333	0.474101	0.994479
LPE(16:0)	5070.23	1283.68	4784.79	1324.33	0.712551	0.994479
LPE(17:0)	157.682	43.171	167.126	56.8272	0.752495	0.994479
LPE(18:0)	5508.59	880.329	5320.9	1396.04	0.786253	0.994479
LPE(18:1)	6100.56	1737.12	5677.78	1097.71	0.625203	0.994479
LPE(18:2)	8595.07	3815	7651.61	2845.02	0.637711	0.994479
LPE(20:4)	5837.59	2648.64	4988.89	1053.09	0.482521	0.994479
LPE(22:6)	6295.53	3006.42	5539.21	1399.43	0.588686	0.994479
LPE(P-16:0)	178.091	41.2159	157.098	38.9766	0.385998	0.994479
LPE(P-18:0)	130.599	37.7364	111.66	13.3584	0.273425	0.994479
LPI(18:0)	128.226	25.1129	114.004	36.7088	0.451642	0.994479
LPI(18:1)	87.7426	31.5743	64.4122	8.40136	0.110846	0.994479
LPI(18:2)	195.908	74.2124	169.135	23.2312	0.418756	0.994479
LPI(20:4)	496.295	252.81	423.36	58.2911	0.506731	0.994479
PC(28:0)	8.1583	3.00605	8.33637	4.0882	0.933196	0.994479
PC(P-16:0/14:0)	74.4739	20.7575	70.5877	18.3179	0.738083	0.994479
PC(14:0_16:0)	776.524	232.559	784.619	243.314	0.954184	0.994479
PC(O-32:2)	118.879	29.7727	116.918	17.6717	0.892425	0.994479
PC(P-16:0/16:1)	172.383	39.1008	176.671	28.5759	0.832675	0.994479
PC(31:1)	99.2916	46.4762	96.8333	47.7776	0.929802	0.994479
PC(O-32:1)	289.112	91.0915	288.707	59.9292	0.99292	0.994479
PC(P-16:0/16:0)	216.017	64.1818	231.852	74.1298	0.700738	0.994479
PC(31:0)	376.378	81.9003	417.971	103.874	0.458986	0.994479
PC(O-16:0/16:0)	668.04	158.373	695.527	141.312	0.757607	0.994479
PC(32:2)	1375.89	772.352	1248.69	627.178	0.760576	0.994479
PC(32:1)	12106.9	5744.03	10382.6	5575.91	0.609285	0.994479
PC(16:0_16:0)	10253.9	2590.16	9701.48	3238.6	0.750943	0.994479
PC(O-34:4)	150.876	42.2331	131.136	31.1072	0.378318	0.994479
PC(P-16:0/18:3)	143.335	34.559	130.037	31.8883	0.504265	0.994479
PC(P-16:0/18:2)	637.42	181.336	655.389	187.453	0.869352	0.994479
PC(33:2)	3045.86	1050.57	3314.58	1526.68	0.729829	0.994479
PC(O-34:2)	1839.49	295.044	1917.77	388.732	0.7026	0.994479
PC(P-16:0/18:1)	3045.86	1050.57	3314.58	1526.68	0.729829	0.994479
PC(P-16:0/18:0)	2274.66	506.098	2261.78	371.978	0.96095	0.994479
PC(33:1)	3748.49	1337.59	3820.68	1746.6	0.937525	0.994479
PC(O-34:1)	3748.49	1337.59	3820.68	1746.6	0.937525	0.994479
PC(33:0)	554.274	146.935	582.138	156.254	0.75687	0.994479
PC(34:5)	47.7023	23.836	45.4505	19.9633	0.862738	0.994479
PC(P-15:0/20:4)	49.9031	25.3616	47.6571	19.7524	0.867527	0.994479
PC(14:0_20:4)	762.544	287.648	758.084	293.949	0.979332	0.994479
PC(O-35:4)	97.2253	16.7091	92.1466	19.7861	0.641303	0.994479
PC(P-35:2)	127.639	45.0392	124.038	28.5253	0.871881	0.994479
PC(34:3)	20018.7	8470.36	19387	6983.46	0.890699	0.994479
PC(16:0_18:2)	530133	139406	503927	160870	0.769176	0.994479
PC(16:0_18:1)	220631	63808.3	206785	60173.7	0.707077	0.994479
PC(16:0_18:0)	2827.2	879.417	2975.35	777.01	0.763497	0.994479
PC(P-16:0/20:5)	149.873	56.0002	124.177	43.0713	0.393891	0.994479
PC(P-16:0/20:4)	841.984	197.411	721.91	241.555	0.368	0.994479
PC(35:5)	63.4935	28.6975	61.6681	29.7164	0.91595	0.994479
PC(O-36:5)	381.911	71.9392	375.278	84.2362	0.886313	0.994479
PC(P-36:3)	2845.73	694.532	2820.6	744.494	0.952991	0.994479
PC(15:0_20:4)	591.711	233.155	527.466	187.365	0.610271	0.994479
PC(O-16:0/20:4)	2427.57	791.453	2297.24	776.159	0.779243	0.994479
PC(35:2)	2774.67	926.241	2859.82	1012.56	0.882218	0.994479
PC(O-36:3)	977.979	243.604	1003.15	254.771	0.864665	0.994479
PC(P-36:2)	129.431	19.5752	138.435	47.2222	0.675302	0.994479
PC(35:2)	2774.67	926.241	2859.82	1012.56	0.882218	0.994479
PC(O-36:2)	777.608	157.617	776.552	222.028	0.992606	0.994479
PC(35:1)	2988.94	910.676	2978.61	1039.34	0.985758	0.994479
PC(O-18:0/18:1)	275.442	67.8637	275.682	47.2305	0.994479	0.994479
PC(O-36:0)	36.9192	7.96464	34.9455	8.49845	0.686838	0.994479
PC(36:6)	656.73	307.739	623.546	281.82	0.849456	0.994479
PC(P-37:4)	62.4545	18.2703	63.4967	19.2512	0.925277	0.994479
PC(36:5)	15416.8	7796.7	12931	5560.71	0.539163	0.994479
PC(36:4)	154624	29039.2	144696	20404.5	0.508782	0.994479
PC(36:3)	134067	42107.6	129831	28384.1	0.842184	0.994479
PC(36:2)	318826	75416.3	290372	78842	0.537306	0.994479
PC(18:0_18:1)	38564.3	12011.6	34572.1	9273.76	0.53381	0.994479
PC(36:0)	525.646	151.534	584.103	173.597	0.548241	0.994479
PC(P-16:0/22:6)	1078.05	281.601	1067.79	325.838	0.954613	0.994479
PC(15:0_22:6)	633.595	197.566	650.582	261.567	0.901501	0.994479
PC(O-16:0/22:6)	2102.7	657.554	1897.5	443.181	0.540393	0.994479
PC(P-38:5)	38.8606	15.1813	25.1108	16.014	0.303031	0.994479
PC(O-38:5)	2881.41	601.192	2774.02	572.645	0.757894	0.994479
PC(P-18:0/20:4)	161.116	33.1644	145.685	36.2272	0.459332	0.994479
PC(37:4)	2429.26	676.776	2243.4	541.46	0.610841	0.994479
PC(O-18:0/20:4)	547.631	119.402	481.152	169.553	0.450519	0.994479
PC(38:7)	4518.41	1554.47	4339.75	1456.11	0.841335	0.994479
PC(38:6)	64641	11616.5	65153.9	9781.13	0.935699	0.994479
PC(38:5)	35380.1	11021.3	34341.5	6753.39	0.847914	0.994479
PC(38:4)	71046.5	18715.2	72662	10721.9	0.858101	0.994479
PC(18:0_20:3)	1993.42	773.777	1811.29	527.411	0.644007	0.994479
PC(38:2)	8879.04	2964.58	9441.01	2670.63	0.737251	0.994479
PC(P-18:1/22:6)	5279.7	742.045	5488.33	883.914	0.667333	0.994479
PC(O-40:7)	5715.09	1746.29	5881.39	1459.26	0.861515	0.994479
PC(P-18:0/22:6)	396.336	91.4409	399.765	86.1242	0.948004	0.994479
PC(39:6)	2420.97	735.81	2446.17	753.225	0.954397	0.994479
PC(O-18:0/22:6)	1010.09	390.429	989.294	258.219	0.915516	0.994479
PC(P-18:0/22:5)	605.337	99.2865	606.599	121.653	0.984676	0.994479
PC (39:5)	835.259	220.197	839.171	212.37	0.975626	0.994479
PC(O-40:5)	115.838	70.9039	104.525	42.1665	0.743873	0.994479
PC(P-20:0/20:4)	54.7577	10.9399	47.9429	8.93117	0.26455	0.994479
PC(40:8)	3425.42	1159.42	3434.4	822.655	0.987957	0.994479
PC(40:7)	24761.4	4236.33	21687.6	2438.74	0.154504	0.994479
PC(18:0_22:6)	35911.6	11785.8	32579.6	9194.83	0.59704	0.994479
PC(40:5)	5361.98	2394.16	5005.17	983.912	0.742601	0.994479
PC(40:4)	2199.9	828.973	2404.21	574.85	0.630552	0.994479
PE(16:0_16:0)	22.9053	13.5959	27.0188	16.2301	0.644365	0.994479
PC(44:12)	115.161	32.915	117.823	35.0764	0.894862	0.994479
PE(16:0_16:1)	46.206	20.0322	42.0145	30.5434	0.784374	0.994479
PE(16:0_18:1)	788.988	304.833	764.98	382.126	0.906627	0.994479
PE(16:0_18:2)	2169.57	877.393	2158	975.896	0.983205	0.994479
PE(34:3)	134.274	55.1554	129.524	52.9938	0.882129	0.994479
PE(35:2)	111.481	27.3967	114.976	47.6143	0.879251	0.994479
PE(36:0)	97.8143	30.3659	89.4324	35.8728	0.671508	0.994479
PE(18:0_18:1)	287.394	95.2794	277.92	115.265	0.879769	0.994479
PE(36:2)	2824.26	838.176	2775.72	1081.65	0.932468	0.994479
PE(36:3)	1559.43	397.169	1605.22	447.033	0.854955	0.994479
PE(16:0_20:4)	2396.16	969.467	2307.43	730.502	0.861471	0.994479
PE(36:5)	232.783	108.421	234.731	91.8085	0.973869	0.994479
PE(37:4)	97.6344	25.8405	94.1465	27.6119	0.825818	0.994479
PE(18:0_20:3)	434.157	166.951	408.897	136.006	0.779722	0.994479
PE(18:0_20:4)	1696.1	428.233	1674.75	512.687	0.939147	0.994479
PE(38:5)	1906.77	527.111	1953.32	453.409	0.87302	0.994479
PE(16:0_22:6)	3918.33	1308.84	4009.52	1088.38	0.898201	0.994479
PE(39:6)	33.9661	10.5927	34.911	12.7817	0.891889	0.994479
PE(40:4)	29.0734	11.9433	29.2777	10.8211	0.975848	0.994479
PE(18:0_22:5)	245.06	109.618	230.484	90.1544	0.806478	0.994479
PE(18:0_22:6)	987.782	349.941	1047.07	457.11	0.805949	0.994479
PE(18:1_22:6)	857.894	264.755	953.854	324.393	0.58691	0.994479
PE(O-34:1)	112.856	36.9995	100.363	27.8044	0.523425	0.994479
PE(O-16:0/18:2)	134.865	32.4507	129.668	26.2374	0.766556	0.994479
PE(O-36:3)	96.9853	24.5623	82.1981	22.7212	0.304433	0.994479
PE(O-16:0/20:4)	151.62	46.8639	148.3	52.6699	0.910463	0.994479
PE(O-36:5)	23.4908	7.09738	25.9504	10.4736	0.644158	0.994479
PE(O-36:6)	12.5801	4.32847	11.6263	6.11724	0.761616	0.994479
PE(O-38:4)	85.9923	22.3002	85.877	25.1737	0.993464	0.994479
PE(O-38:5)	173.49	67.0393	159.572	48.5402	0.689111	0.994479
PE(O-16:0/22:6)	1042.75	300.246	944.883	335.37	0.605981	0.994479
PE(P-15:0/20:4)	9.90001	3.5813	8.69747	5.66827	0.669766	0.994479
PE(P-15:0/22:6)	43.7958	17.3553	43.5112	18.9067	0.978867	0.994479
PE(P-16:0/18:1)	86.9735	23.0083	82.3788	33.7189	0.788387	0.994479
PE(P-16:0/18:2)	235.928	68.8466	218.155	79.6048	0.687869	0.994479
PE(P-16:0/18:3)	14.8337	6.77676	16.9353	6.05334	0.583526	0.994479
PE(P-16:0/20:3)	13.7613	5.01741	9.71707	4.42309	0.169399	0.994479
PE(P-16:0/20:4)	422.55	123.057	408.801	138.252	0.859244	0.994479
PE(P-16:0/20:5)	33.4714	12.5474	31.2362	11.6834	0.756037	0.994479
PE(P-16:0/22:4)	23.5337	10.1083	22.4861	11.074	0.86753	0.994479
PE(P-16:0/22:5)	68.2422	39.765	72.016	28.4494	0.853829	0.994479
PE(P-16:0/22:6)	989.134	371.788	892.367	315.482	0.637365	0.994479
PE(P-17:0/20:4)	14.112	4.64927	11.7615	5.11768	0.424448	0.994479
PE(P-17:0/22:6)	49.8647	21.0358	51.0709	20.002	0.920937	0.994479
PE(P-18:0/18:1)	72.0699	22.4869	62.9769	16.5177	0.443253	0.994479
PE(P-18:0/18:2)	437.763	111.105	408.918	103.391	0.651515	0.994479
PE(P-18:0/18:3)	14.49	5.44976	12.7333	3.39931	0.518059	0.994479
PE(P-18:0/20:3)	32.6523	10.9483	27.435	5.25932	0.317482	0.994479
PE(P-18:0/20:4)	517.654	127.298	439.872	107.62	0.279675	0.994479
PE(P-18:0/20:5)	35.8776	15.9626	28.4999	11.1604	0.375343	0.994479
PE(P-18:0/22:4)	21.1124	9.31048	18.9539	7.33214	0.664996	0.994479
PE(P-18:0/22:5)	84.0297	34.6034	79.4648	29.7606	0.811414	0.994479
PE(P-18:0/22:6)	771.279	231.403	699.343	210.044	0.585292	0.994479
PE(P-18:1/18:1)	81.7216	33.1807	91.3702	55.0536	0.720775	0.994479
PE(P-18:1/18:2)	172.265	63.0689	208.238	127.16	0.548625	0.994479
PE(P-18:1/18:3)	8.01872	4.42233	11.9146	7.84656	0.31429	0.994479
PE(P-18:1/20:3)	9.81399	5.21084	7.06684	2.77298	0.280857	0.994479
PE(P-18:1/20:4)	149.498	35.9827	145.996	65.0516	0.910433	0.994479
PE(P-18:1/20:5)	9.58189	6.82191	9.65309	6.46614	0.985562	0.994479
PE(P-18:1/22:4)	10.446	4.47321	9.45891	3.21156	0.669934	0.994479
PE(P-18:1/22:5)	17.9725	12.7129	19.535	8.2907	0.80602	0.994479
PE(P-18:1/22:6)	310.863	97.982	309.227	132.59	0.981086	0.994479
PE(P-20:0/18:1)	21.4591	6.75765	17.3498	3.72074	0.221181	0.994479
PE(P-20:0/18:2)	51.6438	14.5179	43.6656	9.95488	0.292902	0.994479
PE(P-20:0/20:4)	93.5993	16.691	79.0792	11.9671	0.113989	0.994479
PE(P-20:0/22:6)	163.667	56.1095	142.942	40.9293	0.481589	0.994479
PE(P-20:1/20:4)	33.6457	9.74285	32.6195	11.1519	0.868589	0.994479
PE(P-20:1/22:6)	33.1059	11.6294	31.7765	11.1032	0.843573	0.994479
PG(34:1)	93.6444	20.7047	91.3302	35.0292	0.891971	0.994479
PG(34:2)	52.0964	17.1637	66.1922	24.275	0.272463	0.994479
PG(36:1)	38.3258	16.3391	33.9603	14.205	0.632042	0.994479
PG(36:2)	89.0664	23.2769	88.4921	34.7441	0.973826	0.994479
PI(16:0/16:0)	15.4196	7.52716	13.2867	5.83142	0.595249	0.994479
PI(16:0_16:1)	52.4216	28.8701	44.0866	20.0052	0.573928	0.994479
PI(34:0)	20.7422	8.6137	20.5805	4.4653	0.968239	0.994479
PI(34:1)	476.555	152.48	465.951	128.486	0.898938	0.994479
PI(15-MHDA_18:1)/PI(17:0_18:1)	28.0344	5.76968	28.3173	5.36247	0.931635	0.994479
PI(15-MHDA_18:2)/PI(17:0_18:2)	84.4994	18.1311	88.0795	17.9456	0.738152	0.994479
PI(18:0_18:1)	1056.15	400.019	1112.38	381.564	0.80831	0.994479
PI(36:2)	3356.03	1058.38	2926.95	478.764	0.38685	0.994479
PI(36:3)	1503.81	570.03	1412.18	349.523	0.74405	0.994479
PI(16:0_20:4)	2434.81	1079.19	2197.43	575.251	0.644676	0.994479
PI(37:4)	146.515	31.5248	142.473	37.0602	0.842826	0.994479
PI(18:0_20:2)	460.352	132.107	420.945	48.4969	0.508356	0.994479
PI(18:0_20:3)	4779.68	1379.23	4557.44	634.789	0.727392	0.994479
PI(18:0_20:4)	12276.9	3732	12179.5	2988.12	0.961153	0.994479
PI(38:5)	1452.94	446.609	1435.63	292.931	0.938281	0.994479
PI(38:6)	330.377	127.133	291.702	77.4717	0.538855	0.994479
PI(39:6)	10.6997	2.0161	9.63633	2.71668	0.459125	0.994479
PI(40:4)	256.684	97.4514	248.988	67.4692	0.876801	0.994479
PI(18:0_22:5)	347.951	109.363	306.163	66.0142	0.441587	0.994479
PI(18:0_22:6)	452.747	164.098	439.215	127.904	0.876601	0.994479
PS(36:1)	25.9019	25.0448	31.3792	15.9264	0.660889	0.994479
PS(36:2)	29.4542	11.3233	38.9359	20.5652	0.345848	0.994479
PS(38:3)	35.2078	20.4044	41.3321	24.3723	0.647093	0.994479
PS(38:4)	159.986	92.0557	180.131	125.471	0.7577	0.994479
PS(38:5)	43.4087	30.6864	49.1467	50.5212	0.816853	0.994479
PS(40:5)	6.55148	2.10935	7.71621	4.48935	0.577883	0.994479
PS(40:6)	107.273	55.5982	116.323	58.7987	0.789711	0.994479
Sulfatide (d18:1/24:1)	1008.95	245.229	592.45	333.651	0.033458	0.994479
DE(16:0)	67.064	46.6733	45.6301	25.024	0.403457	0.994479
DE(18:1)	128.065	41.3724	125.449	96.5222	0.952539	0.994479
DE(18:2)	1325.29	185.367	1489.09	419.613	0.402277	0.994479
DE(20:4)	1843.47	444.223	1940.53	562.956	0.747085	0.994479
DE(20:5)	410.51	205.136	392.096	131.332	0.856787	0.994479
DE(22:6)	890.617	200.12	868.166	215.457	0.855388	0.994479
CE(15:0)	1171.97	707.542	983.047	358.32	0.688025	0.994479
CE(16:0)	30274.5	10081.1	30725.5	8415.22	0.934621	0.994479
CE(16:1)	20910.5	5929.45	13180.6	6586.38	0.0583762	0.994479
CE(16:2)	268.355	146.669	279.037	118.747	0.892477	0.994479
CE(17:0)	1487.94	394.875	1541.65	473.189	0.835243	0.994479
CE(17:1)	3381.89	1128.38	3075.57	912.972	0.616429	0.994479
CE(18:0)	1783.38	579.702	1756.77	341.486	0.92474	0.994479
CE(18:1)	72806.2	16811.4	67737.3	11984.7	0.560964	0.994479
CE(18:2)	105012	27317.2	124392	12343.7	0.144367	0.994479
CE(18:3)	11531.3	3301.83	13266.2	3259.2	0.381258	0.994479
CE(20:0)	377.956	240.052	371.988	134.459	0.958674	0.994479
CE(20:1)	433.136	159.955	370.793	74.1922	0.406751	0.994479
CE(20:2)	215.488	73.8846	241.432	79.8863	0.572149	0.994479
CE(20:3)	11509.7	2166.65	13120.9	3033.63	0.314649	0.994479
CE(20:4)	127509	27207.8	135794	23610.9	0.585642	0.994479
CE(20:5)	28593.7	11804.7	29519.7	6952.62	0.871798	0.994479
CE(22:0)	149.356	105.059	129.469	64.6201	0.708206	0.994479
CE(22:1)	460.959	230.254	447.937	122.694	0.905122	0.994479
CE(22:4)	262.671	40.9299	239.896	60.2709	0.461524	0.994479
CE(22:5)	3609.29	909.567	3370.4	449.188	0.576818	0.994479
CE(22:6)	60228.7	15123.9	60883	9762.35	0.930814	0.994479
CE(24:0)	109.733	89.8407	114.179	62.6317	0.925089	0.994479
CE(24:1)	122.742	83.49	124.537	48.4722	0.964568	0.994479
CE(24:5)	73.2394	13.5744	65.829	15.7907	0.403814	0.994479
CE(24:6)	45.3582	7.29531	39.3916	9.408	0.247701	0.994479
COH	509379	126502	494975	83478.9	0.820631	0.994479
DG(14:0_18:2)	152.522	42.6837	176.532	195.118	0.793716	0.994479
DG(15:0_18:2)	63.258	35.165	54.9544	27.2779	0.710582	0.994479
DG(16:0_18:1)	3438.22	2549.96	2450.17	2162.6	0.527316	0.994479
DG(16:0_18:2)	2404.7	1196.14	2147.4	1613.58	0.781816	0.994479
DG(16:0_20:4)	213.665	68.6654	148.759	71.3554	0.139473	0.994479
DG(16:0_22:6)	375.718	118.976	287.848	82.9677	0.168658	0.994479
DG(16:1_18:1)	1252.65	935.052	1186.43	1297.18	0.931305	0.994479
DG(18:0_18:1)	1843.13	1681.9	1625.2	2223.46	0.87126	0.994479
DG(18:0_18:2)	442.77	396.696	522.131	417.071	0.796758	0.994479
DG(18:0_20:4)	111.28	28.2926	91.8684	49.7387	0.425397	0.994479
DG(18:0_22:6)	56.9583	52.2681	65.8752	41.0941	0.788982	0.994479
DG(18:1_18:1)	5637.73	3887.23	5571.8	3459.17	0.977186	0.994479
DG(18:1_18:2)	4987.11	3185.84	4731.38	4071.86	0.905962	0.994479
DG(18:1_18:3)	903.634	354.445	751.005	691.329	0.672071	0.994479
DG(18:1_20:3)	430.4	72.1599	348.923	157.971	0.277232	0.994479
DG(18:1_20:4)	1185.19	215.855	1175.66	337.954	0.954714	0.994479
DG(18:1_20:5)	1146.46	548.068	1094.14	461.722	0.86165	0.994479
DG(18:1_22:6)	2703.95	1257.15	2184.55	882.704	0.426856	0.994479
DG(18:2_18:2)	1251.88	658.5	2626.23	1578.7	0.13405	0.994479
DG(18:2_20:4)	976.16	207.83	916.351	285.519	0.687016	0.994479
DG(18:2_22:6)	1439.99	553.59	1285.75	538.808	0.635352	0.994479
TG(48:1) [NL-18:1]	137.905	174.335	120.794	64.6413	0.881086	0.994479
TG(48:1) [SIM]	760.698	1087.37	914.153	669.534	0.873234	0.994479
TG(48:2) [NL-14:0]	470.802	296.599	411.865	347.499	0.758509	0.994479
TG(48:2) [NL-14:1]	78.517	48.4938	46.7854	55.2496	0.343014	0.994479
TG(48:2) [NL-16:1]	1205.95	1352.87	810.494	1095.53	0.590143	0.994479
TG(48:2) [NL-18:2]	168.307	90.6419	147.374	90.0717	0.696665	0.994479
TG(48:2) [SIM]	1652.31	1596.53	1559.9	1363.48	0.926963	0.994479
TG(48:3) [NL-14:0]	133.341	74.1671	118.844	94.3427	0.773347	0.994479
TG(48:3) [NL-18:3]	29.7171	13.2611	23.5857	16.194	0.489464	0.994479
TG(48:3) [SIM]	1161.02	642.92	815.491	612.063	0.362834	0.994479
TG(50:0) [NL-18:0]	229.665	64.7233	72.0083	47.5109	0.00388228	0.994479
TG(50:0) [SIM]	608.425	157.909	473.706	575.138	0.650753	0.994479
TG(50:1) [NL-16:0]	3071.04	2069.66	2213.83	1988.35	0.481204	0.994479
TG(50:1) [NL-18:1]	1441.14	914.078	890.96	862.408	0.308745	0.994479
TG(50:1) [SIM]	3162.55	2393.85	2832.22	1842.63	0.806832	0.994479
TG(50:2) [NL-14:0]	488.907	256.388	406.679	300.126	0.620937	0.994479
TG(50:2) [NL-16:1]	3875.57	2773.12	3026.18	2044.47	0.559367	0.994479
TG(50:2) [NL-18:1]	15550.3	10013.6	9677.65	9253.09	0.316216	0.994479
TG(50:2) [NL-18:2]	1942.15	699.051	1408.02	634.773	0.195995	0.994479
TG(50:2) [SIM]	14129.7	9994.89	10861.7	9175.45	0.568281	0.994479
TG(50:3) [NL-14:0]	501.089	220.445	452.105	296.103	0.751854	0.994479
TG(50:3) [NL-14:1]	48.621	13.9837	37.4471	21.9934	0.318349	0.994479
TG(50:3) [NL-16:1]	4678.96	2351.74	4101.56	2553.08	0.69226	0.994479
TG(50:3) [NL-18:2]	1991.12	1084.99	1878.26	1119.6	0.862796	0.994479
TG(50:3) [NL-18:3]	220.978	94.2841	184.465	108.955	0.548656	0.994479
TG(50:3) [SIM]	11955.5	5826.08	10049.1	5902.19	0.585774	0.994479
TG(50:4) [NL-14:0]	173.961	85.9318	172.06	118.369	0.975232	0.994479
TG(50:4) [NL-18:3]	407.899	227.269	358.773	255.266	0.732086	0.994479
TG(50:4) [NL-20:4]	14.0107	4.48359	12.1437	6.58154	0.578477	0.994479
TG(50:4) [SIM]	3549.21	1984.32	3173.08	2117.12	0.757384	0.994479
TG(51:0) [NL-16:0]	37.3578	24.8235	24.1456	27.485	0.4027	0.994479
TG(51:1) [NL-17:0]	143.514	52.8861	93.1093	62.6486	0.163005	0.994479
TG(51:1) [SIM]	447.578	187.303	300.235	295.199	0.326233	0.994479
TG(51:2) [NL-15:0]	200.293	79.504	192.259	138.29	0.904266	0.994479
TG(51:2) [NL-17:0]	132.157	62.4748	101.074	78.5706	0.46566	0.994479
TG(51:2) [NL-17:1]	244.459	149.565	215.314	195.184	0.777497	0.994479
TG(51:2) [SIM]	1052.94	734.804	1063.85	1010.51	0.98336	0.994479
TG(52:1) [NL-18:0]	963.064	476.849	678.823	460.438	0.318274	0.994479
TG(52:1) [NL-18:1]	847.849	338.256	624.725	423.937	0.337344	0.994479
TG(52:1) [SIM]	4436.99	2338.75	3178.54	2319	0.371356	0.994479
TG(52:2) [NL-16:0]	10290.4	6207.48	7848.74	5515.6	0.487867	0.994479
TG(52:2) [NL-18:2]	438.408	151.991	298.044	143.775	0.131338	0.994479
TG(52:2) [SIM]	25692.1	11001	20528.1	11230.4	0.439751	0.994479
TG(52:3) [NL-16:1]	3939.51	1186.38	3226.59	1393.96	0.362565	0.994479
TG(52:3) [NL-18:2]	7253.12	3428.55	7548.22	3422.6	0.884355	0.994479
TG(52:3) [SIM]	89080.9	30867.9	75216.8	31916.2	0.462034	0.994479
TG(52:4) [NL-16:1]	3378.18	1149.15	3018.02	1364.78	0.631655	0.994479
TG(52:4) [NL-18:2]	6021.77	2694.29	5900.17	2710.73	0.939421	0.994479
TG(52:4) [NL-18:3]	1599.03	767.922	1557.05	817.447	0.928766	0.994479
TG(52:4) [SIM]	112222	25825.9	96334.8	27930	0.33042	0.994479
TG(52:5) [NL-18:3]	1550.53	772.998	1453.2	786.578	0.833202	0.994479
TG(52:5) [NL-20:4]	263.068	129.744	232.431	147.978	0.710939	0.994479
TG(52:5) [NL-20:5]	64.8989	33.1608	52.7206	27.1669	0.502363	0.994479
TG(52:5) [SIM]	9157.21	4214.15	8301.59	4676.7	0.746069	0.994479
TG(53:2) [NL-17:1]	198.952	98.429	151.501	116.272	0.463095	0.994479
TG(53:2) [NL-18:1]	908.152	336.519	774.452	395.926	0.542653	0.994479
TG(53:2) [SIM]	1741.29	687.75	1478.33	1068.88	0.623304	0.994479
TG(54:0) [NL-18:0]	74.4807	23.0922	36.5857	34.5088	0.0493793	0.994479
TG(54:0) [SIM]	246.359	139.839	139.981	183.428	0.302639	0.994479
TG(54:1) [NL-18:1]	325.567	159.55	284.028	200.182	0.699367	0.994479
TG(54:1) [SIM]	1954.18	1048.06	1692.49	1420.57	0.724086	0.994479
TG(54:2) [NL-18:0]	1609.16	438.768	1141.35	595.586	0.152419	0.994479
TG(54:2) [NL-20:1]	1657.56	745.821	1429.22	919.84	0.646838	0.994479
TG(54:2) [SIM]	8277.98	3134.03	6639.06	4332.29	0.470077	0.994479
TG(54:3) [NL-18:1]	27847.4	11293.9	21971.2	12512.1	0.413123	0.994479
TG(54:3) [NL-18:2]	1772.1	507.9	1353.6	757.611	0.287308	0.994479
TG(54:3) [SIM]	17256.8	3508.96	13198.7	5474.36	0.15733	0.994479
TG(54:4) [NL-18:2]	3750.11	1174.02	3006.77	1353.48	0.333469	0.994479
TG(54:4) [NL-20:3]	840.209	279.832	734.534	305.583	0.546148	0.994479
TG(54:4) [SIM]	18493.1	4012.05	16453.5	5938.81	0.501638	0.994479
TG(54:5) [NL-18:3]	1294.75	417.052	1099.24	531.259	0.494486	0.994479
TG(54:5) [NL-20:4]	1199.38	325.543	1176.26	373.384	0.91124	0.994479
TG(54:5) [SIM]	18388.5	4975.84	16151.2	7190.28	0.544877	0.994479
TG(54:6) [NL-18:3]	1159.93	526.031	1038.23	578.308	0.710924	0.994479
TG(54:6) [NL-20:4]	1249.89	237.924	1246.57	412.739	0.986713	0.994479
TG(54:6) [NL-20:5]	974.133	437.327	939.583	519.816	0.903323	0.994479
TG(54:6) [NL-22:6]	417.699	107.059	293.482	89.7586	0.0544404	0.994479
TG(54:6) [SIM]	14628.2	6223.98	13410.8	6750.82	0.75206	0.994479
TG(54:7) [NL-20:5]	979.45	495.135	907.955	528	0.813717	0.994479
TG(54:7) [NL-22:6]	1143.72	559.069	944.655	474.961	0.521279	0.994479
TG(54:7) [SIM]	8734.9	4022.17	7844.54	4320.02	0.719469	0.994479
TG(56:6) [NL-20:4]	638.854	184.659	506.534	48.2969	0.120338	0.994479
TG(56:6) [NL-22:5]	802.672	250.464	698.666	266.943	0.502298	0.994479
TG(56:6) [SIM]	9542.72	2171.82	7403.9	2039.2	0.109154	0.994479
TG(56:7) [NL-20:4]	583.314	68.4928	499.021	62.8534	0.0506024	0.994479
TG(56:7) [NL-20:5]	671.278	150.614	575.699	154.974	0.304078	0.994479
TG(56:7) [NL-22:5]	748.341	236.025	690.146	259.024	0.692742	0.994479
TG(56:7) [NL-22:6]	6278.66	1706.92	5253.73	1477.82	0.292173	0.994479
TG(56:7) [SIM]	17549.6	5062.66	14933.1	4998.71	0.388847	0.994479
TG(56:8) [NL-20:4]	275.659	46.0921	238.935	72.9222	0.321609	0.994479
TG(56:8) [NL-20:5]	628.779	235.847	543.309	233.377	0.542202	0.994479
TG(56:8) [NL-22:6]	5112.76	1795.5	4281.03	1689.08	0.427819	0.994479
TG(56:8) [SIM]	12478.9	4593.2	10580.7	4137.67	0.469293	0.994479
TG(56:9) [NL-22:6]	944.3	442.448	822.661	473.452	0.655496	0.994479
TG(56:9) [SIM]	3601.94	1567.75	3132.22	1676.53	0.62703	0.994479
TG(58:10) [SIM]	807.294	133.862	560.483	295.33	0.0918353	0.994479
TG(58:8) [NL-22:6]	2086.29	403.946	1697.32	566.867	0.201029	0.994479
TG(58:8) [SIM]	7653.59	1508.81	5871.77	1272.7	0.051462	0.994479
TG(58:9) [NL-22:6]	1930.4	530.46	1687.12	619.466	0.481746	0.994479
TG(58:9) [SIM]	7093.75	1765.42	5543.83	1643.35	0.146546	0.994479
TG(O-50:1) [NL-15:0]	35.2322	15.4308	29.5432	27.0677	0.664221	0.994479
TG(O-50:1) [NL-16:0]	215.271	101.769	185.604	147.344	0.69343	0.994479
TG(O-50:1) [NL-18:1]	229.192	125.506	206.607	171.281	0.799742	0.994479
TG(O-50:1) [SIM]	316.723	167.475	274.607	209.731	0.708755	0.994479
TG(O-50:3) [NL-18:2]	36.3039	15.538	27.9881	29.4659	0.554528	0.994479
TG(O-50:3) [SIM]	241.754	86.4448	197.151	253.125	0.692961	0.994479
TG(O-52:0) [NL-16:0]	185.04	120.578	136.406	89.4463	0.445917	0.994479
TG(O-52:2) [NL-16:0]	162.228	79.7084	154.404	135.909	0.905597	0.994479
TG(O-52:2) [NL-18:1]	356.758	168.336	375.803	347.785	0.906291	0.994479
TG(O-52:2) [SIM]	870.757	436.999	758.91	642.655	0.731761	0.994479
